# Supplementary material for: Differential gene expression analysis identified determinants of cell fate plasticity during radiation-induced regeneration in Drosophila
Source: PLoS Genet. 2022 Jan 6;18(1):e1009989. doi: 10.1371/journal.pgen.1009989 (PMC8769364; doi:10.1371/journal.pgen.1009989)
Supplement: S1 Table — Clusters, p-values, and counts per million (CPM) are provided. (TXT) [file pgen.1009989.s005.txt]

Gene	Cluster	P.value	FDR	R.squared	CPM_minusIR_neg_1	CPM_minusIR_neg_2	CPM_minusIR_pos_1	CPM_minusIR_pos_2	CPM_plusIR_24h_neg_1	CPM_plusIR_24h_neg_2	CPM_plusIR_24h_pos_1	CPM_plusIR_24h_pos_2	CPM_plusIR_48h_neg_1	CPM_plusIR_48h_neg_2	CPM_plusIR_48h_pos_1	CPM_plusIR_48h_pos_2
Arc1	1	1.41244087456701e-75	8.92010736938086e-74	0.980662312518392	46.0470267702661	67.0393488346993	31.5990523158587	25.8795529098151	299.481880890148	355.242520109629	283.971820793211	287.714453045779	286.717590395406	282.662128891965	269.543360637441	236.441556262352
nclb	1	3.79468247364219e-74	2.22531022204303e-72	0.983266526637216	43.4305732891677	50.0977798690122	34.8056059611325	30.8945048259743	82.783833256099	83.397084142734	76.789272582912	83.9252840450403	90.0051821708207	83.9350604117676	77.3707521661373	74.5437095244375
T3dh	1	2.09325476941946e-51	5.20776413846477e-50	0.972103573229105	4.18377107269293	4.74239838606951	2.13342422415112	2.25489990718535	6.32490742303657	7.02146165679684	5.81219539359006	6.27560715482715	8.57691357536435	8.47930039999689	5.51316065256675	4.4146917543008
CG8611	1	5.91829152858946e-47	1.10429939658453e-45	0.969197682112992	54.3721060283063	62.5705097768213	37.1455234860624	37.1782999980292	81.0057187018414	77.3333638918434	83.1511488320629	75.9426069815609	88.8621382934781	90.9964283273077	78.6261258823074	72.740391924634
RpI135	1	5.30132405956813e-45	9.46171098457703e-44	0.973089497508814	46.0470267702661	52.298849852743	22.9326911124152	26.9067117360164	77.9133455640032	78.2190758386029	60.4630118471393	66.1126988620689	66.6544286765353	71.1573470407906	58.0379969371195	49.2972631271881
CG7275	1	1.90179715259264e-42	2.94599143826143e-41	0.966932977202521	31.7754623279115	38.2253417749476	20.6794371995199	21.0458643159266	48.4584914260892	47.0147626373903	37.8515239736511	38.9979858613231	40.8542954450874	39.4148169823627	36.9979334541102	36.740829469297
bsf	1	2.48468162397956e-41	3.77763632090226e-40	0.965485068572304	184.00548304636	179.827510728311	137.501986221937	118.746795019897	210.2669158635	204.875884225183	200.577587551331	200.89459341322	235.661630540769	231.282270916036	207.075964520821	192.427248919
zormin	1	1.01303352771913e-37	1.22308900920207e-36	0.962036911753486	244.659631926366	221.514442238369	95.4701343852361	119.048900557015	379.960891802402	380.928166565649	286.117995913406	260.929602733608	327.050710067352	363.094472006118	280.741294185676	253.205730986452
Tsr1	1	3.77285554253023e-36	3.87189300052165e-35	0.954584029036204	115.977692537803	115.66298574803	64.5312248889436	61.8905329342839	127.004769127193	124.753018887573	120.479266101177	116.581690213822	133.821864135622	122.738958385735	124.120869356308	106.669478617233
Tom40	1	3.38670931830774e-35	3.23312598875657e-34	0.959665236960723	115.026254908313	123.800274778794	82.4705925800713	74.2164388486994	136.745744511385	148.53097807365	121.015809881226	120.671987552134	148.572573219425	171.428771441459	132.55698072897	134.38713802162
asRNA:CR45136	1	4.90210901276288e-34	4.32756075212723e-33	0.851245744618474	0.140161147359152	0.140161147359152	0.486815595496889	0.261003362206364	7.17531003594225	6.40827646288656	3.20612560478126	4.95615640053298	4.76676731755554	3.16646168259059	2.75133847699275	2.07705782862959
bocks	1	1.16486002371431e-33	9.96197999447345e-33	0.9582055656831	34.39191580901	41.0267035724235	28.479162282619	27.4505017028288	60.9826026343361	54.3048532761014	55.1742231580862	56.8105710442948	44.337857737941	42.2393641485787	47.7439324645254	45.8909965497814
CCT8	1	2.41095193294528e-33	2.04060983190523e-32	0.957813347999292	523.668716774396	529.86433723196	393.246305335552	376.624081503844	532.956052796972	537.562917765622	501.961893715923	560.378951420673	609.001533145205	574.733756103304	560.639417942942	548.081553324692
Nup133	1	2.04239189882385e-32	1.62796480479066e-31	0.956831564623985	123.11347475898	114.062207578044	84.0305375966909	77.6604419718452	117.65034038523	113.034368515065	115.343775634995	122.915053834434	143.075076476014	142.107281811217	130.096448245277	130.71371328128
CG46339	1	2.91072048055972e-32	2.29778991782647e-31	0.948011587447786	293.658669845116	347.575723124782	220.525726550925	240.434905371038	661.985321973294	678.595512364986	519.667838457537	573.111651199614	472.598297115649	602.710223273442	486.471938791615	480.023011317293
Tg	1	6.48791110062617e-31	4.84234092146735e-30	0.94578992848685	3.70805225794776	5.87628292314307	2.39341506025444	3.46332205565745	18.2305440037157	25.2126224094688	12.8639136456609	15.0499546708836	14.4009942837292	16.5494351606141	6.56767457414953	6.95269430217242
DNAlig1	1	3.28127417634644e-29	2.12120165258301e-28	0.943798166507154	60.7943100273657	61.5033243301636	50.4050561273307	47.2686249377712	58.9725600947408	65.2740550782746	54.8676267123437	60.3071155431744	75.9076410169283	76.066679020166	71.3449583285213	72.3396546802332
blw	1	2.87705950321823e-27	1.73681312657512e-26	0.957195966381086	1098.81276380128	1131.95702641799	810.358270057283	837.999657790496	1070.71974146711	1026.47591237679	950.512493836777	1065.59664523995	1328.30271595865	1265.9407983502	1176.72662289055	1136.49740718652
Snap25	1	5.97919804279993e-27	3.58315444754653e-26	0.94428829528204	1.32945818422202	1.47414295568099	2.74006950839216	1.83195215522011	20.2405865433109	27.120309679412	13.7837029828875	13.7305039165894	11.3528772774822	10.0933273521204	9.58057149295752	5.21616624310236
CycB	1	1.88503367871182e-26	1.10543760730172e-25	0.947015416382254	254.649727036014	219.446770435469	183.433700600186	194.091915977133	255.492873004392	258.631786224652	259.520754245271	261.457383035324	300.379686262692	309.360824725008	304.392534998319	284.129288346045
CG14100	1	4.67788168743081e-23	2.0872504703156e-22	0.931787794389665	9.41667803488954	9.81152925769246	5.51330509349406	4.97384974124758	16.7616667632422	16.9686881357859	11.1776331940788	14.1263391428776	15.5984688218977	16.0786772995781	10.1329359280723	8.08811649464128
eIF2Bdelta	1	5.55195328914846e-23	2.43751532106464e-22	0.940492488666164	55.5614030651689	48.8971962415225	34.7189423490982	35.9698778495571	55.4936403146724	63.093841055482	58.9300296184281	60.900868382607	65.2936621558897	65.5755038313636	57.4856325020044	66.5957541771549
CG10126	1	8.87015179968415e-23	3.81277205630402e-22	0.913672713593811	2.75661462845748	2.74142567358673	1.09346087973792	0.56310889932439	31.991604467098	44.3576267971124	10.0278965225454	14.3902292937364	19.2453230972289	5.72200435678604	6.66810447144313	3.3460591025654
Dref	1	1.35099873462112e-22	5.74699461722247e-22	0.917287800039959	98.6139557996053	118.597745726338	95.9901160574428	93.3699299019827	138.833096379426	138.243093153599	118.716336538159	125.553955343022	151.675120886497	159.458071546544	143.754914277207	144.20520050944
l(2)09851	1	1.44618928370293e-21	5.62711564891046e-21	0.9357936627501	61.9836070642284	75.1099387750467	47.0251752579878	45.637255037334	94.4575418514401	97.0915534733974	82.7679032748851	90.5225378165112	105.84450447114	104.312150682326	86.4094429225616	75.4119735539722
CG14598	1	1.64482371595255e-21	6.339907374634e-21	0.92385286000305	7.03808396116383	6.00968110397526	4.30001452501199	5.0946919560948	15.060861537431	20.5796676110355	17.0796147746164	19.7340048486279	16.1972060909819	19.7102379418558	10.233365825366	8.48885373904204
DNApol-alpha50	1	1.95214030546373e-21	7.4788324012145e-21	0.946668665186362	19.8824919592829	16.68153557055	8.45986790266479	7.87406289758064	13.6692936254035	15.3335276186919	14.7801414315498	18.4145540943337	24.1440825715546	21.0552604019587	21.3308694763087	19.7094965822639
CCT6	1	2.82276918368631e-21	1.06307041275526e-20	0.935915747339562	473.24252241141	492.045952966038	319.062253434076	346.111422254924	531.023319585821	510.105847416084	445.394849476486	532.142705278777	560.830398314334	575.204513964337	505.252329585521	488.906020234844
CG6937	1	3.09202014952301e-21	1.15388570125381e-20	0.936001899464391	35.5812128458729	41.2268008436717	20.2461191393478	20.5020743491142	42.7376011210877	50.0806886069417	36.9317346364244	48.4980312922412	52.2847342185137	51.9907769843244	43.1241571890199	43.3529940019099
cathD	1	9.96951598215393e-21	3.63776560948817e-20	0.922617741137675	152.132322458434	170.022744437145	92.8702260242035	87.6299246967397	182.512866951398	161.816657275039	164.935750733797	168.040269631296	173.120801251878	145.200833469453	174.837967489576	156.895213248797
fj	1	3.37341798614705e-20	1.19895072148343e-19	0.916815190655155	125.967787647451	104.124043106046	70.3376868952507	85.1526592923722	205.319118842958	320.563490809591	178.042748789277	203.467522384095	179.870203194282	194.899413370254	118.195505415986	104.86616101743
l(2)k09848	1	4.92235721465539e-20	1.71239630221698e-19	0.918215357476571	25.1153989214795	29.0208672975269	21.3727460957954	16.7559656888507	41.6552705228442	46.9466309491778	34.7855595162291	37.1507548053114	46.7328068142782	40.8270905654708	39.6593257323906	39.2120424764352
CG7839	1	4.65457937330063e-19	1.52552308561111e-18	0.927610576576608	61.7457476568562	90.1839332090835	39.3121137869232	43.4620951700843	95.6944911065757	107.175043328811	93.4987788758623	96.3940936731206	124.187637169448	125.899761166977	102.327581643597	86.5658268564608
CCT3	1	5.71201616916403e-19	1.84628554129278e-18	0.92830706318901	482.281179891569	552.475328883018	402.865966271372	391.910621682019	569.446055823469	578.510062381186	553.776693046359	603.854853774668	586.95711551074	625.575605095189	573.896164385694	551.487819902098
Cyp6a17	1	6.72907257274937e-19	2.15803460243251e-18	0.928964465105083	27.4939929952051	18.0155173788718	5.77329592959735	8.84080061635832	79.8460787751523	78.2190758386029	54.8676267123437	48.4980312922412	39.4390982636156	21.3242648939792	30.8717097192006	21.5128141820674
CG11089	1	1.0894199973939e-18	3.48020940801709e-18	0.927531091115518	86.9588448383488	72.0417806159063	50.4050561273307	56.210948836465	90.5920754291421	93.7531007509967	86.7536570695342	97.3177092011267	97.73433600809	108.885227046676	86.4596578712083	82.558454412453
CG4554	1	1.18372753878955e-18	3.7668229044427e-18	0.925770175699732	67.9300922485429	85.8484923320373	46.5918571978158	47.0269405080769	102.884258652051	101.72450827183	89.3597268583429	101.737869228012	108.783760155735	100.613338917043	99.3146847247889	94.2466240408087
CG7182	1	1.23619427001686e-18	3.90352113724554e-18	0.927546095381057	49.377058473482	54.6333180173063	46.5051935857812	39.8972498320917	65.4665436842024	67.1817423482176	61.6127485186725	73.765513236975	75.6354877127989	78.420468325346	73.3535562743935	73.2747082505014
CG14641	1	3.3377498930111e-18	1.01117810411886e-17	0.914833191696735	101.468268688076	97.8543286069339	77.4441030820741	70.8932779404013	109.22362358462	98.9311090551282	94.1886208787824	95.2065879942556	102.741956804068	97.7215406278215	97.6073764707976	98.1872069440835
spz	1	4.71640879074476e-18	1.41320132014651e-17	0.925310818812888	5.61092751692835	6.74337109855227	1.61344255194452	3.28205873338664	10.5769204875648	9.40607074422575	10.1811947454166	8.91450866341554	11.5705999207855	10.8330897051769	4.91058126880514	4.94900808016851
smid	1	5.76382670085598e-18	1.70219486381394e-17	0.913316374600151	354.550678132495	378.123906535352	280.670273302822	267.141034852272	367.204852608817	350.813960375832	312.638588470108	342.405686811274	414.357490032001	438.213976402862	393.021919359922	368.88521553681
Pus1	1	1.23951770680379e-17	3.54579803932372e-17	0.924760548560958	19.6446325519102	17.9488182884558	10.6264582035256	7.93448400500425	23.4102690095956	27.2565730558363	20.8354212349584	24.0881923377987	27.2466302386275	29.5289019006067	20.9291498871344	16.3032300048573
NHP2	1	1.85840074666448e-17	5.27940142910566e-17	0.920545846426162	49.377058473482	68.306631552605	30.5590889714454	30.8340837185507	75.2848283968402	71.2015119527402	70.6573436680678	72.8418977089694	89.841890188343	71.090095917785	71.8973227636365	68.0651240732912
CG10602	1	2.0914897856384e-17	5.92107970347974e-17	0.923557199959563	200.893500969812	188.098197939906	163.414406220233	156.389144944803	182.822104265182	186.548460096086	169.458048308495	169.22777531016	211.766570438224	195.437422354295	195.777601075291	202.779627732688
wds	1	2.63185504693201e-17	7.37458359566957e-17	0.922818746520169	103.133284539684	107.659094898099	81.7772836837958	73.1288589150744	114.480657918946	118.825562013107	106.222531374164	108.8629033012	121.357242806504	135.314918387697	108.955954864975	125.437339563336
Ote	1	3.55468126505744e-17	9.7279777287072e-17	0.908034026713716	58.891434768385	63.5042970426465	55.8648636855001	44.0058851368968	102.652330666713	95.8651830855767	75.4095885770722	100.352445936003	111.34200121455	99.8063254409813	94.0923300655221	91.3746737892703
Mybbp1A	1	4.14597652125855e-17	1.11236821044224e-16	0.921187697406028	42.9548544744224	56.8343880010372	19.9861283032444	24.671130761343	64.5388317428506	75.6300716865367	46.8194700116109	70.5988314266692	87.0659264862257	100.815092286058	67.2775474881307	61.7201177036122
CG14286	1	5.77335318158666e-17	1.54394884758392e-16	0.907984670839265	10.6059750717524	12.8796874168327	10.0198129192846	7.51153625303904	18.9263279597294	17.8544000825453	15.086737877292	17.1610758777542	21.58584151274	20.2482469258969	14.6020663576375	14.6334914865207
Rrp42	1	7.72472797478717e-17	2.05242772404539e-16	0.908926993239794	20.8339295887732	17.415225565127	12.6197212803176	12.4660670617746	21.7094637837843	22.0104330634928	14.9334396544209	19.3381696223396	24.688389179813	24.0815609371901	21.8330189627767	21.2456560191335
CG7824	1	1.03769427031036e-16	2.6706802380088e-16	0.907043031207482	14.6495849970862	15.8144473951407	14.7863115811784	13.0702781360107	21.6321544553383	23.7137252687991	19.4557372291185	18.4805266320484	21.3136882086108	21.4587671399895	20.3767854520196	17.0379149529253
CG5955	1	1.39446426037913e-16	3.55545080053189e-16	0.885043267547309	0.615879962104301	1.14064750360053	1.35345171584122	0.744372221595207	15.9112641503367	9.54233412065028	5.27565161354119	5.61588177768006	6.56297912480824	2.62845269854945	8.02390808490677	6.88590476143897
peng	1	1.40678636295767e-16	3.57576347983977e-16	0.920564952097988	117.642708389411	149.212628227324	80.477329503279	86.6027658705386	172.849200895652	168.970484537325	139.105000180017	147.786700552879	181.99299896649	176.472605666844	167.004435500676	142.401882909636
CG8545	1	1.5284740159334e-16	3.86116051409637e-16	0.917269347176686	136.671460979217	177.493042563747	91.6569354557214	96.8743541325513	209.107275936811	203.649513837363	173.980345883193	189.613289464006	213.345059602173	223.951898508476	184.83074227029	155.225474730461
l(2)05287	1	1.81645797455562e-16	4.56058714712588e-16	0.915538508691471	58.6535753610124	81.0461578220784	41.9120221479561	43.4016740626607	98.4776269306302	102.678351906802	88.2099901868096	88.8072518359289	104.374876628843	109.893993891753	89.6231996359569	82.6252439531863
alphaTub84D	1	2.6134303363983e-16	6.50189789752424e-16	0.918377940469859	226.106598151305	209.175110511391	180.400474178982	145.875872253096	237.634418133373	229.53955535802	230.394091899761	235.728093326587	273.817523779682	274.188487393318	272.405612710308	254.741890423321
Nop56	1	2.66962826102512e-16	6.6216459284037e-16	0.915889531414088	193.281999933889	262.60108193468	140.015230970936	135.9063895282	298.47685962035	272.530650619951	244.727475738208	260.731685120463	301.468299479209	308.35205787993	251.968128611061	235.907239936484
mRpL12	1	3.68100916816746e-16	9.04822912295056e-16	0.885368103251237	41.7655574375597	38.8923326791086	26.2259083697238	25.0336574058846	36.8620921591941	38.2257748580093	27.8104903755937	31.8729517881344	39.5479595852673	34.1692293879617	37.4498679919315	38.2101993654332
CG9143	1	4.62050548198157e-16	1.11900737483979e-15	0.917366844750563	36.0569316606179	47.6966126140326	23.6260000086907	20.3208110268434	50.3139153087924	61.1861537855392	55.5574687152641	54.1056969979918	64.6404942259796	59.7246561299158	55.3766046588392	44.5552057351122
l(2)k09022	1	5.86308846644787e-16	1.40748410261804e-15	0.907927087590223	86.7209854309764	114.529101210957	65.4845246213221	69.9265402216233	163.494772153689	152.891406119233	135.502491942546	154.186036711207	172.957509269401	176.67435903586	161.229716406293	143.270146939171
CG31705	1	7.17193216906909e-16	1.71167334616445e-15	0.91920649594173	26.0668365509699	52.6990443952396	9.84648569521574	8.5386950792403	143.1624187724	119.84753733629	108.828601162973	118.758783958408	73.8937065663722	65.6427549543686	77.772471755312	58.7145883706066
Rbm13	1	7.50856063101793e-16	1.78681979074369e-15	0.920044958342082	39.1491039564614	39.8928190353498	19.89946469121	18.3873355892879	51.0096992648061	61.0498904091146	40.994137542509	52.192493404265	51.4138436453003	57.7743735627667	44.0782412133092	45.4234697646474
Mdh2	1	2.41799974798544e-15	5.49910746009986e-15	0.882471054698398	127.870662906432	119.398134811332	83.597219536519	71.4370679072136	133.885299358884	125.298072393271	97.7911291162535	117.571278279542	171.92332671371	185.148000534508	142.29868076645	132.717399503284
Arc2	1	2.44239792447453e-15	5.53925054141875e-15	0.915268561196336	9.41667803488954	7.74385745479362	3.86669646483981	2.43616322945616	19.7767305726351	15.8104494361777	13.017211868532	19.6020597731985	12.3870598331731	11.9763587962644	14.5518514089907	15.4349659753223
Non3	1	7.34487240166566e-15	1.58687901099145e-14	0.913059178366536	30.1104464763036	26.3529036808832	18.3395196745903	16.0309123997674	41.6552705228442	38.7708283637075	34.9388577391002	39.1959034744673	47.2226827617106	37.3300321692033	41.7683535755564	36.4736713063633
LamC	1	1.21367595578429e-14	2.58812457064649e-14	0.90290325234177	126.205647054824	128.535910198336	39.4854410109922	19.0519677709476	277.835268925277	271.031753479282	142.860806640358	187.898003483423	197.669029284331	198.261969520512	131.853971447915	96.3170998035462
alpha-PheRS	1	2.07368867077434e-14	4.31012252836894e-14	0.911809131942459	89.0995795047019	84.7813068853795	63.7512523806336	59.1111619927983	112.470615379351	95.3882612680906	90.4328144184406	104.50871581203	108.402745529955	108.885227046676	101.624572362541	93.9794658778752
CG32164	1	6.84697028372522e-14	1.38799076615763e-13	0.906873642532471	91.4781735784277	84.6479087045474	68.7777418786308	64.9115883054642	78.0679642208948	81.2850018081543	68.5878176593081	74.2273210009784	85.7595906264053	87.9028766690711	80.5342939308858	84.7625092566575
Or2a	1	7.57752972793544e-14	1.52106403585208e-13	0.920990486614765	3.23233344320262	5.60948656147871	7.41990455825159	9.92838054998324	24.0287436371633	22.2148281281296	14.7801414315498	19.4041421600544	19.8440603663132	14.66640371647	18.6192622493815	14.4331228643203
r-l	1	1.20090774555017e-13	2.36437712013595e-13	0.904913851969636	66.0272169895623	56.9010870914534	42.8653218803349	40.9848297657165	77.2948709364356	83.8740059602201	73.0334661225702	77.0641401227108	83.9633788191525	78.1514638333254	75.0608645283848	63.9241725478167
Nopp140	1	1.84907252340549e-13	3.58886180074682e-13	0.901776249817629	197.325609859223	277.008085464558	120.515918263188	159.591463638254	298.940715591025	316.884379646129	280.90585633579	305.79092837961	356.606558895785	389.994921208175	312.276281935867	280.723021768639
SdhB	1	1.94392644682473e-13	3.74132856501517e-13	0.903252119963332	82.6773755056427	77.9779996629385	60.1980442872217	52.7065246058959	79.3049134760305	85.1685080362525	73.2634134568765	88.4114166096405	94.6317883410169	100.411585548028	84.9532094118044	86.6994059379278
CG2691	1	1.94585541688365e-13	3.74132856501517e-13	0.901997364637801	126.443506462197	159.484288151403	97.7233882981313	106.420889105481	173.235747537882	162.361710780737	165.548943625282	161.377043322109	173.937261164266	197.454956044449	147.32017563113	155.359053811927
mge	1	3.46452681945157e-13	6.52379935497646e-13	0.883788647923039	82.9152349130148	93.8523831819686	74.6708674969723	67.7513803543736	94.0709952092103	93.2080472452985	80.8516754889964	88.741279298214	101.598912926725	104.648406297351	96.9043671897427	98.7215232699511
CG3702	1	6.41120042600864e-13	1.18549449318763e-12	0.900134835021313	58.1778565462672	71.7082851638256	50.6650469634342	46.5435716486881	92.2155713265072	78.0146807739658	72.4969223425212	88.6753067604997	102.959679447371	95.1659979536266	86.8111625117357	88.5695130784647
CG4806	1	9.92618149082664e-13	1.81906138481444e-12	0.883011389530603	32.7268999574018	46.6961262577913	31.5990523158587	27.0879750582872	57.7356108396056	66.3641620896703	53.4112935950684	59.1196098643098	66.3822753724061	66.651521799446	55.6778943507198	50.0319480752564
CCT5	1	1.41150800337588e-12	2.56382316542388e-12	0.878359916887452	603.113758836834	644.786870018886	455.210787940172	401.275893332676	720.353864949997	674.71200613689	660.395607053213	716.338030578248	739.743980448871	676.215700718065	688.83818183822	624.088050679372
CG7655	1	1.45271661012465e-12	2.63284842585505e-12	0.895579485196429	15.1253038118313	18.4157119213684	11.9264123840422	13.1306992434344	20.0859678864189	20.9203260520967	20.5288247892161	20.7235929143485	23.5997759632961	20.1137446798866	24.0926916518828	21.1788664784001
lark	1	1.90763483178068e-12	3.44212790525701e-12	0.855534518522927	252.271132962288	272.139051864183	233.785259192193	220.3750977064	262.296093907637	279.480082817602	223.342373647689	248.658710718671	293.575853659462	315.682430287492	286.817302971939	291.075400582326
Dis3	1	2.71134068619168e-12	4.818204985635e-12	0.893953198408959	99.5653934290952	116.463374833023	92.3502443519968	83.8233949290529	131.720638162397	132.111241214496	121.475704549839	131.095648511058	135.237061317093	139.618990260026	114.128094575595	117.556173756788
CG7483	1	2.95994912689997e-12	5.23732377841568e-12	0.895781762354187	72.6872803959946	90.6508268419959	67.7377785342178	56.0296855141944	91.2878593851559	84.2146644012811	88.133341075374	87.7516912324938	110.68883328464	125.496254428946	101.574357413895	100.658419951221
Ns1	1	3.59749478937091e-12	6.27079240355312e-12	0.89900899162542	88.8617200973295	91.9848086503178	59.8513898390842	53.6732623246737	106.749725074349	130.271685632765	103.616461585356	123.640751749296	113.464796986758	125.361752182936	95.4983486276323	106.8030576987
Prx3	1	3.77839543053872e-12	6.55827198408517e-12	0.872950727797435	66.265076396935	74.9765405942142	53.8716006087082	44.0663062443203	80.6191720596122	75.5619399983249	82.0014121605295	83.9912565827549	76.7241009293156	82.4555357056544	83.7480506442809	78.6846610499121
ArgRS	1	4.910135897282e-12	8.43351793236093e-12	0.893698114885104	79.3473438024265	96.3869486177795	71.2909866276291	64.1261139089573	96.3902750625897	100.975059701496	99.3241113449645	107.147617320619	114.390118220797	109.624989399732	101.423712567955	91.4414633300033
CG12177	1	8.77621417772246e-12	1.46746880649901e-11	0.890313298161491	6.80022455379125	13.1464837784971	2.8267331204266	4.73216531155316	28.5899940154755	22.9642766984643	16.2364745488252	19.3381696223396	14.3465636229033	10.0933273521204	15.8574400738075	11.5611726127814
Pax	1	1.00888102650909e-11	1.66658213835807e-11	0.872478849227758	116.215551945176	131.470670176644	64.7912157250468	74.276859956123	208.334182652351	194.451735928708	166.238785628202	187.832030945709	155.70298978761	170.016497858351	148.424904501359	120.428124008326
Phb2	1	1.02712691229192e-11	1.69331565259370e-11	0.873256849138532	223.014425855462	250.128352026872	192.620043475836	176.690637039135	296.698745066092	305.097597585411	256.684737122154	290.089464403508	272.892202545643	261.14176953032	251.666838919181	238.111294780689
AdSS	1	1.17381360093523e-11	1.91972304057336e-11	0.87527127242493	115.73983313043	159.417589060987	100.929941943406	81.9503405989208	242.814143139254	228.994501852322	202.80041178296	218.443288445334	183.952502756221	197.656709413464	181.868060300128	157.563108656132
Naa15-16	1	2.15671995555427e-11	3.43152535563964e-11	0.846890921006629	204.699251487773	244.19213297984	167.660923209919	153.307668466199	258.662555470677	247.321925981418	198.584710654005	232.759329129425	271.803589329126	313.194138736301	256.286614194686	253.406099608651
Mitofilin	1	2.23006794762841e-11	3.54136515474454e-11	0.887638137985379	127.632803499059	149.212628227324	104.309822812749	111.012893269675	152.980703485038	149.757348461469	146.156718432087	163.092329302692	169.310654994069	151.522439031936	157.011660719962	159.63358441887
AP-1sigma	1	2.91161513560003e-11	4.55321147871928e-11	0.868186865712302	34.39191580901	29.2876636591914	25.9659175336204	26.6650273063221	39.0267533556812	46.5378408199043	36.8550855249889	39.1299309367525	39.1125142986606	36.8592743081673	35.2404102514724	36.0061445212289
CG1910	1	4.28478779854235e-11	6.53868175205069e-11	0.840841170817505	306.503077843235	372.254386578737	301.122885742947	296.203587523027	350.351419007596	362.873269189402	325.515639191281	298.204086542417	404.451109761697	493.090892775058	418.63154316979	436.342651677608
CG12975	1	4.53984247994478e-11	6.91504763642795e-11	0.861240770302904	2.5187552210849	4.20880566274076	4.21335091297754	3.52374316308107	7.17531003594225	9.6104658088625	5.81219539359006	6.73741491883013	7.54273101967336	7.40328243191459	5.41273075527317	4.74863945796811
Ranbp9	1	4.80758451510395e-11	7.29579831220026e-11	0.867782850269665	147.612993718355	148.078743690251	113.062847628226	107.206363501988	151.279898259227	162.089184027888	150.142472226736	152.800613419198	172.57649464362	147.689125020644	157.51381020643	145.540991324109
PpD3	1	5.10273941587380e-11	7.71519163983866e-11	0.855497035977652	68.6436704706608	68.5067288238536	59.6780626150153	40.8639875508692	91.2878593851559	94.7069443859678	72.6502205653923	80.7586022347341	92.4545619079839	101.084096778079	79.8814995984772	82.0241380865853
CG5214	1	7.13272664666494e-11	1.06472155943853e-10	0.863077520559093	151.65660364369	157.216519077255	126.842361941701	111.919209881029	148.187525121388	149.348558332196	149.912524892429	160.651345407248	156.192865735042	164.098399033898	158.46789423072	158.631741307867
Mat89Ba	1	1.0965960423119e-10	1.61056413369958e-10	0.88461105689166	39.6248227712066	44.8285517261408	20.1594555273133	21.287548745621	53.4835977750772	70.247668317769	45.0565404485933	64.9251931832042	57.292355014491	73.2421318539498	50.857259280627	51.2341598084587
HisRS	1	2.20185888908572e-10	3.12755388916846e-10	0.849180606641395	96.2353617258796	117.063666646768	76.230812513592	67.0867481727141	126.772841141855	117.939850066347	110.284934280249	122.123383381857	124.895235760184	119.578155604494	107.750796097451	110.610061520508
CG12499	1	2.23478666148017e-10	3.16337905012969e-10	0.874425381818234	59.8428723978755	89.1167477624257	43.7319580006794	56.5130543735831	101.879237382253	106.425594758476	91.352603755667	100.550363549147	118.853432408516	125.765258920967	96.3017878059812	91.1743051670697
CG9336	1	3.08282925663374e-10	4.31911743975477e-10	0.855676178874775	7.51380277590897	4.74239838606951	2.91339673246103	3.34247984081025	13.7466029538495	11.8588115198669	6.27209006220338	9.37631642741852	9.01235886197102	6.32726446383233	6.06552508768152	5.08258716163542
CG17337	1	3.50390686576894e-10	4.85930327161537e-10	0.825729955792978	40.3384009933242	46.0291353536305	41.8253585359218	27.7526072399468	59.5910347223085	59.8235200212938	42.1438742140423	47.706360839665	69.4848230394792	65.6427549543686	50.606184537393	53.3046355711959
CG2972	1	4.53349184775594e-10	6.2240749281064e-10	0.85231987840955	31.537602920539	39.0257308599408	27.6125261622746	20.9250221010794	49.6954406812248	60.572968591629	42.3738215483487	55.6890379031447	59.1429974825697	53.6720550594532	49.8027453590442	47.4939455273847
CG31111	1	5.54513814640079e-10	7.53734837449512e-10	0.857216182777737	1.80517699896718	4.20880566274076	2.91339673246103	2.01321547749092	6.94338205060433	6.13574971003756	6.50203739651005	6.34157969254187	8.46805225371268	7.73953804694032	5.16165601203914	5.21616624310236
CG11284	1	5.6849756074148e-10	7.70192239882434e-10	0.874337827538019	57.4642783241496	59.6357497985131	53.4382825485358	62.0717962565546	78.1452735493412	73.9267794812307	63.5289763045612	60.900868382607	69.9202683260859	81.5812711065876	75.6132289634995	76.2802375835075
CG12909	1	6.39318163616513e-10	8.54853766008399e-10	0.872141787666648	15.3631632192039	19.6829946392741	10.5397945914912	7.33027293076821	26.1934048336504	23.2368034513134	17.999404111843	24.7479177149459	24.7428198406388	33.1604625428844	20.8789349384876	23.4497108633378
Dbp73D	1	6.54468015824764e-10	8.73688196735172e-10	0.853934178945026	11.3195532938701	14.6805628580672	11.4064307118355	6.24269299714329	25.4203115491907	27.8697582497467	20.2988774549096	21.0534556029222	22.4567320859534	31.8154400827815	14.501636460344	15.5017555160558
aralar1	1	6.92829801893591e-10	9.23398161289997e-10	0.874504566126235	74.5901556549751	64.6381815797201	55.3448820132936	55.7880010844996	59.5910347223085	54.1004582114647	54.5610302666019	54.5015322242798	72.0430640982936	64.8357414783069	70.692163996113	72.3396546802332
CG1572	1	7.50613170630233e-10	9.93957117882937e-10	0.852867833529041	57.4642783241496	66.9726497442834	19.4661466310378	10.7138549464901	87.6543209481947	94.9113394506048	60.6929591814459	80.0329043198728	58.1632455877045	63.5579701412091	58.2388567317068	42.8186776760421
Sbf	1	7.55514810133241e-10	9.98836810176153e-10	0.824638304544592	37.9598069195986	46.6961262577913	40.0054226831987	35.6073512050155	43.4333850771013	44.4938901735369	36.6251381906825	36.6889470413082	55.7138658505418	57.7743735627667	42.7726525484922	49.1636840457214
Cyt-c1	1	8.26579696301146e-10	1.08579508906118e-09	0.844270050285803	99.5653934290952	122.999885693801	78.9173844866594	67.0263270652905	114.480657918946	123.526648499752	111.971214731831	127.137296248175	125.983848976701	122.268200524699	121.057757488854	110.27611381684
CCT7	1	9.83927788222642e-10	1.2842682259631e-09	0.846389827001088	482.994758113686	541.269881693114	394.892913964204	353.724481790299	539.450036386431	540.833238799809	496.289859469692	581.556136027095	580.098852246682	564.175329791496	558.229100407895	539.933229355211
RpLP0-like	1	1.17918689452136e-09	1.51267568812818e-09	0.850927698018302	54.3721060283063	65.4385706647131	44.1652760608514	41.6494619473762	79.0729854906928	75.357544933688	68.0512738792589	74.9530189158397	83.0380575851131	70.6193380567492	66.0723887206073	66.8629123400887
CG11583	1	1.28387365902805e-09	1.6443998035289e-09	0.844472107504395	46.2848861776385	52.6990443952396	30.4724253594109	21.4688120678919	53.0970511328472	62.0718657322982	49.1189433546775	53.2480540077005	61.2657932547771	65.5082527083585	49.149951026636	50.2323166974564
CG8003	1	1.96337000535505e-09	2.47228032882898e-09	0.820652906175519	55.7992624725415	61.8368197822444	44.3386032849203	40.3806186914804	69.5639380918385	78.2872075268147	57.1671000554105	68.4217376820837	79.9899405788664	84.8093250108346	74.7595748365037	61.7201177036122
CG32344	1	2.15765538131822e-09	2.7086163120218e-09	0.845912970630333	51.9935119545804	72.3752760679869	46.5051935857812	50.1688380941043	90.9786220713717	99.2036358079767	70.1207998880187	89.2030870622172	88.3722623460456	112.718541057969	82.3420320821707	74.0761827393031
Aatf	1	2.83121403913223e-09	3.50592266384248e-09	0.839992361702279	26.3046959583424	30.6216454675132	21.3727460957954	23.8252352574126	35.5478335756126	43.9488366678387	31.7195950588069	37.5465900315995	38.4049157079247	41.5668529185274	33.6335318947746	27.657451929546
Acon	1	3.36432971963524e-09	4.12872152439541e-09	0.814344056188794	424.005625085288	407.738302680097	289.509961730334	309.254546726524	429.67078999316	395.985269660558	345.751004610267	396.833030425908	515.979533793844	475.000340686675	443.086223160782	398.873719326135
CTPsyn	1	4.28276394624471e-09	5.20910992572875e-09	0.840447045584143	119.069864833646	145.344080983191	90.5303084992735	110.166997765745	178.570091200654	191.045151518096	142.094315526003	180.970887023378	189.613291482108	178.62464160301	177.449144819209	163.841325485078
Mtr3	1	4.82309533455228e-09	5.85763501430093e-09	0.827094592620534	21.7853672182635	16.68153557055	10.7997854275945	8.96164283120553	25.8068581914207	25.3488857858932	19.1491407833763	24.6159726395165	24.688389179813	24.8885744132518	21.4815143222492	19.2419697971296
CG31800	1	4.83567477439292e-09	5.86423779878373e-09	0.843082081056715	14.8874444044588	15.280854671812	12.3597304442143	11.6805926652678	19.2355652735133	22.2829598163418	17.3862112203586	17.886773792616	18.9187391322739	18.7014710967787	19.6737761709643	14.9006496494546
GABPI	1	5.19321269039207e-09	6.27004061589984e-09	0.807822377671668	21.3096484035183	19.0827028255292	11.8397487720077	10.7138549464901	23.1783410242577	17.0368198239982	14.8567905429853	17.2930209531837	24.688389179813	20.8535070329432	20.3767854520196	17.9061789824604
CG11555	1	8.84357559909948e-09	1.04921612237871e-08	0.863688006900276	12.9845691454782	13.4799792305775	10.2798037553879	5.27595527836562	18.5397813174996	26.3027294208648	21.2186667921362	27.0569565349606	26.4846009870657	29.4616507776015	18.8703369926156	21.3792351006005
CG6712	1	9.19279273550302e-09	1.08669611515769e-08	0.82890010930388	32.7268999574018	35.9575727008004	24.6659633531038	16.9372290111215	47.1442328425079	51.1026639301253	35.8586470763269	46.3869100853704	46.4062228493229	55.4205842575869	42.0696432674371	36.6740399285636
CG8010	1	9.4939864345901e-09	1.11669955054419e-08	0.83139110187109	27.2561335878327	31.288636371674	16.0862657616949	12.8285937063163	32.0689137955439	35.3642439530945	22.7516490208472	34.7757434475818	33.1251416078181	36.7247720621571	25.7999999058739	26.9227669814779
ScsbetaA	1	1.29703832786307e-08	1.50405150731014e-08	0.830378608533956	150.467306606827	154.148360918115	121.989199667773	108.535627865308	205.009881529174	181.847373609441	176.509766560566	199.509170121212	176.223348918951	171.361520318454	167.205295295262	149.281205605183
l(1)G0020	1	1.4463785475341e-08	1.67486147746897e-08	0.836710030295244	49.8527772882274	85.9818905128696	42.258676596094	49.8667325569863	104.507754549416	107.379438393448	85.7572186208718	84.7169544976169	105.136905880404	115.005079240144	89.6231996359569	80.0872414053147
muc	1	1.99586762166193e-08	2.30141477160737e-08	0.833665468668124	43.9062921039129	59.1688561656008	43.2119763284727	37.9033532871127	67.0127302531214	72.0872238994996	56.3239598296193	69.4113257478046	73.0228159931586	75.0579121750887	67.8801268718925	61.8536967850794
RNaseZ	1	3.24700910535398e-08	3.67189321693612e-08	0.851166739252757	29.3968682541858	32.5559190895798	22.2393822161397	17.6622823002048	49.3088940389948	38.2257748580093	37.3149801936022	43.6820360390676	38.2960543862729	29.9324086386376	36.6966437622295	34.136037380692
CCT4	1	3.6732661742678e-08	4.11987913807905e-08	0.820561842536503	456.354504487958	511.121892825038	379.900109082247	323.030559219108	530.482154286701	519.235493636527	460.877969986468	521.65307178214	555.332901570923	553.011643372641	494.606760472397	467.934104444536
Pdp1	1	4.78476777777329e-08	5.29419723120198e-08	0.802974516614575	61.0321694347384	64.504783398888	35.5855784694424	26.0003951246623	74.8209724261645	126.79696953394	76.789272582912	83.595421356467	75.6354877127989	93.4847198784977	61.6032582910423	49.6312108308556
CG3808	1	6.63070110320743e-08	7.22948951624608e-08	0.817954000257709	13.6981473675959	18.6158091926166	17.6462107783147	12.4660670617746	26.5799514758801	24.8038322801952	26.8140519269315	22.7027690457898	25.9402943788072	27.3768659644422	18.1673277115603	21.0452873969331
rept	1	7.46539288136693e-08	8.10725867143154e-08	0.810835756286338	126.919225276941	131.20387381498	117.222701005879	94.3366676207599	149.192546391185	159.772706628671	137.878614397047	150.425602061468	159.567566706244	150.379169940849	148.274259655418	145.808149487042
ppan	1	7.71940680471674e-08	8.34997758454868e-08	0.824402645492741	17.2660384781845	30.8884418291776	17.8195380023836	13.9765947473648	39.5679186548029	41.9048860214711	29.5734199386114	35.8313040510172	43.0315218781209	37.8007900302393	34.1858963298896	32.132351158688
MetRS-m	1	1.1087763105968e-07	1.18994163529408e-07	0.813953957450894	10.1302562570073	8.54424653978674	8.63319512673366	6.36353521199052	13.5146749685116	15.1972642422674	9.49135274249661	12.4770257000098	13.6933956929932	14.5319014704598	11.9908890280039	9.15674914637667
CG11417	1	1.49438896615396e-07	1.58718414128383e-07	0.8064964801698	58.891434768385	51.4984607677498	49.5384200069865	36.8157733534877	69.1773914496088	71.8828288348631	68.8944141050502	59.7133627037422	68.8316551095692	76.2684323891811	65.5702392341395	64.1245411700168
l(1)G0004	1	2.07741755391879e-07	2.17545894358078e-07	0.837174278334486	20.8339295887732	22.2175600750856	15.306293253385	11.4389082355734	31.6050578248682	28.6873385082937	24.0546839152516	28.3104347515402	19.7351990446615	22.8710407230976	25.9004298031675	18.1733371453943
CG9281	1	4.26416355548284e-07	4.37609784881427e-07	0.832630568085353	377.623040647635	439.020176085245	297.136359589364	375.476080462795	467.088504961006	499.000382237487	487.321913431733	499.486299109996	497.854123738838	532.029292995037	469.901005738173	453.507563646108
pit	1	5.75910901824012e-07	5.87357578133558e-07	0.824519545017402	74.8280150623476	123.333381145881	50.4917197393652	71.2558045849427	125.381273229828	141.30901912315	120.632564324048	132.019264039064	146.395346786391	157.575040102399	131.251392064154	126.973499000206
COX4	1	1.14592780354914e-06	1.16148978606648e-06	0.826899557563402	118.832005426274	152.013990024801	117.049373781811	99.1703562146485	136.591125854492	141.990336005273	142.707508417488	156.824938219795	174.590429094176	169.276735505294	155.103492671384	165.444274462681
Rab10	1	2.25872318415754e-06	2.28094924255023e-06	0.819744546783917	67.4543734337978	73.5758596954766	58.031453986361	47.8728360120075	70.49165003319	87.6893805001059	73.6466590140544	78.5815084901489	87.2836491295288	104.446652928336	84.6519197199235	71.8053383543655
CG12288	1	4.96147435281316e-06	4.98576553691506e-06	0.800881967989976	16.7903196634394	26.886496404212	14.5263207450751	5.81974524517806	36.4755455169642	36.5224826527029	27.4272448184161	31.6090616372756	37.4251638130594	46.4761848979027	31.2232143597282	23.9840271892056
CG12848	1	7.52251478250985e-06	7.54088478197874e-06	0.805929549696055	7.03808396116383	10.6119183426855	6.20661398976953	6.0614296748725	12.2777257133761	10.7687045084708	10.8710367483365	10.9596573325715	11.8971838857406	8.88280713802776	11.8402441820635	12.7633843459837
CG43163	2	6.14345804625796e-223	5.04377905597778e-220	0.99325385042594	104.56044098392	103.39035311147	284.916790292508	316.142552972817	100.02381349955	100.225611131161	243.654388178111	228.735004328828	135.345922638745	120.58692244957	264.923585361935	275.914174835829
aos	2	1.29227747414692e-126	3.53653268758206e-124	0.990020567248261	46.5227455850111	47.4965153427844	79.6973569949696	80.3189706984838	34.9293589480447	33.5246883713639	46.7428209001754	40.7792443796204	39.8745435502223	39.8183237203935	61.5028283937487	61.4529595406785
CG8170	2	7.27495165208907e-76	4.97727942197094e-74	0.980886189998722	12.2709909233604	12.4127937839201	25.9659175336204	24.973236298461	12.8962003409438	11.6544164552301	14.1669485400653	15.5117624348865	8.359190932061	9.6898206140895	13.3466926414675	13.7652274569856
CG33111	2	1.30841725714877e-69	5.65373983220598e-68	0.979084616945347	64.8379199526995	67.3728442867799	94.8634891009952	105.877099138669	54.3340003879829	54.9861701582239	76.3293779142985	72.2481448695367	69.4848230394792	71.5608537788211	87.3635269468505	90.907147004136
CG8944	2	2.27928262103889e-64	8.13604796466489e-63	0.977418825594383	44.6198703260307	44.8285517261408	56.9914906419476	61.286321860048	39.6452279832488	39.997198751528	48.8889960203708	47.8383059150942	52.0125809143845	53.066794952407	50.5057546400996	48.2954200161861
zfh2	2	4.6788519398621e-52	1.23914111052477e-50	0.962969711444391	291.517935178762	215.911718643417	1993.22991071532	3264.39048970771	191.403439722685	217.343983168026	1976.61414862459	1511.63697272905	227.333739434415	273.17972054824	1882.29686632672	2046.97242646501
ds	2	3.43327395916279e-51	8.29034682491957e-50	0.967665286749361	732.74713585489	600.23187762094	2177.39008628851	2806.88186429619	596.504320779558	618.094573232507	2194.1443268787	1737.5269418642	885.182706175514	792.022134532923	2269.50433534216	2110.48927970265
CG11686	2	2.37826014260662e-49	5.00654250533343e-48	0.97532697165637	12.7467097381056	11.8792010605913	17.3862199422115	14.3995424993301	7.87109399195598	7.43025178607036	4.96905516779898	5.81379939082421	9.33894282692609	9.48806724507406	8.47584262272792	8.22169557610824
side-VII	2	1.46141202908709e-48	2.99954818970124e-47	0.970218207671826	8.46524040539927	8.87774199186716	19.8128010791756	21.1667065307738	6.24759809459065	7.49838347428263	14.2435976515009	15.4457898971717	11.6794612424372	10.0260762291152	16.1085148170415	13.5648588347852
wbl	2	1.60121831236668e-36	1.75280031260406e-35	0.961445999370551	49.6149178808547	42.9609771944902	67.39112408608	80.0168651613658	19.3128746019593	18.3313219000311	32.562735284598	24.4180550263724	33.8871708593798	27.6458704564627	32.7798777677791	35.004301410227
CG32392	2	2.06450732660851e-36	2.20124742226699e-35	0.862898101854966	0.140161147359152	0.807152051520071	5.59996870552847	4.97384974124758	0.758635774926897	0.88960971769395	3.05282738191016	2.38322742965928	1.17434370305011	1.21617911544144	4.15735703910314	4.48148129503427
Stt3B	2	2.50376577521429e-35	2.44713297791778e-34	0.953152354024957	319.109626433982	303.287527088498	326.1686696209	355.295430583312	236.706706192022	232.469217951146	278.912979438465	275.707451181702	322.097519932203	301.963201194442	354.406623850533	349.249090561171
CG7135	2	3.27620516234114e-35	3.16442875092009e-34	0.952064447396626	5.37306810955578	5.4760883806465	8.19987706656148	7.93448400500425	2.4594410007382	2.04784841730228	3.12947649334571	3.1748978822358	3.89587674434211	3.83897291264202	4.25778693639676	6.28479889483779
CG18766	2	3.65983158765732e-35	3.4537031419157e-34	0.953802026493282	92.9053300226636	94.6527722669617	136.808677325661	123.036693646972	68.249679508257	71.4059070173771	86.6770079580983	81.022492385593	83.7456561758489	86.3561008399528	107.29886155963	116.82148880872
Sox15	2	8.43923061784908e-32	6.47533489462999e-31	0.942375061038413	74.8280150623476	29.1542654783591	696.048965783863	655.527913371207	28.2034473732455	38.0895114815848	389.517647239969	400.065684773929	35.2479373800257	37.8680411532444	433.99731745571	503.866877359139
Pu	2	1.57634570438175e-30	1.13156878459119e-29	0.954269579929413	8.70309981277184	7.94395472604191	22.672700276312	22.7376553237875	8.95342459019948	6.13574971003756	12.5573171999187	9.37631642741852	4.60347533507801	5.58750211077575	6.76853436873676	8.48885373904204
CG3259	2	1.69591064047461e-30	1.20029537571522e-29	0.954574521917034	38.197666326971	37.2915545091223	82.7305834161748	77.9625475089628	20.0859678864189	23.4411985159501	52.8747498150196	37.2826998807408	36.1188279532393	33.3622159119	54.4225206345498	47.3603664459178
CG9628	2	4.06586752022581e-30	2.78173102842116e-29	0.947069480345763	27.2561335878327	30.4882472866811	80.3906658912449	104.366571453079	7.71647533506401	7.15772503322135	12.0974225313054	8.91450866341554	16.3604980734595	9.21906275305346	26.5030091869292	25.920923870476
CG15414	2	1.31994612105425e-29	8.73932068859307e-29	0.870548559443288	0.853739369476876	1.34074477484881	5.33997786942519	4.24879645216432	0.913254431818833	0.88960971769395	1.59649426463466	2.18530981651515	1.06548238139843	1.41793248445687	2.24918899052475	2.21063691009652
Fur2	2	1.69676742173557e-29	1.10559210574992e-28	0.960173955960981	268.207713256252	245.792911149826	378.513491289697	378.255451404282	199.134372567281	223.884625236402	248.023387529937	232.95724674257	224.285622428168	244.059984287013	278.130116856044	297.620775574204
Nep2	2	1.17089638872792e-27	7.28262072080014e-27	0.9430350418651	42.0034168449324	42.2272871999131	91.4836082316522	116.148687400681	14.7516242236471	13.0851819076874	29.4967708271759	20.1298400749162	28.3352434551443	20.5172514179175	33.2318123056002	40.6814123725714
CG42741	2	1.19522078401484e-27	7.3780170201217e-27	0.939880123930327	2.28089581371232	2.07443476942581	6.4666048258728	9.74711722771241	2.38213167229223	2.38850685836355	3.05282738191016	2.77906265594754	2.20852625874107	1.6196858534723	2.95219827157996	2.47779507303036
Toll-7	2	1.46044947222344e-27	8.94797773653319e-27	0.930416866925716	110.031207353489	128.535910198336	230.752032770987	273.001882272362	133.266824731316	124.821150575785	208.012551360579	178.661848203364	133.168696205712	128.724308333193	182.319994837949	164.041694107278
CG13676	2	4.90509345344559e-26	2.81614106662855e-25	0.928312164918019	201.607079191931	160.484774507644	470.203592822129	520.970107138839	156.150385951323	191.385809959158	298.611801077403	315.422918885958	163.976450233138	139.14823239899	265.978099283517	298.689408225941
Nep1	2	2.80458908626054e-25	1.50494616981693e-24	0.935151573432463	4.42163048006548	8.0773529068741	20.5927735874855	30.773662611127	2.69136898607609	1.43466322339198	12.0207734198699	6.60546984340071	2.26295691956691	2.69570382155459	8.57627252002154	10.1585922573787
CG31559	2	4.16086368276641e-25	2.16206904022229e-24	0.938282123100304	7.9895215906541	10.7453165235177	12.099739608111	12.7681725988927	2.923296971414	3.00169205227384	5.42894983641231	3.76865072166818	4.44018335260049	2.69570382155459	4.45864673098395	4.08074405063349
Calr	2	9.95472398075206e-25	5.04495579518361e-24	0.935556800513121	964.660058043149	978.148923918515	997.205017603525	1029.11162057137	742.077786243314	730.920648911999	867.80810259782	832.449696956133	1019.35428511121	931.635465891598	1082.72423902369	1134.36014188307
CarT	2	1.18681665020398e-24	5.9777697534814e-24	0.944235557634682	5.61092751692835	5.20929201898215	9.499831247078	11.2576449133026	3.23253428519787	4.02366737545766	5.5822480592834	4.75823878738883	6.23639515985322	5.04949312673459	7.17025395791116	7.35343154657316
CG31342	2	2.05340157328038e-24	1.02172284343224e-23	0.943450575603672	134.055007498119	112.661526679307	202.759686083865	207.988770684562	136.823053839831	146.214500674432	176.96966122918	167.710406942722	155.811851109262	166.452188339079	191.007180953846	190.223194074796
CG13138	2	2.25864148628313e-24	1.11038602409488e-23	0.933599408923802	19.1689137371652	14.2803683155707	29.5191256270322	26.6650273063221	8.25764063418582	9.67859749707476	13.4004574257098	13.4006412280158	11.1895852950046	13.1196278873517	17.514533379152	22.7818154560032
peb	2	6.34074379459774e-24	3.06220626786161e-23	0.942530276997559	47.236323807129	42.5607826519936	60.1980442872217	59.0507408853745	31.4504391679763	34.342268629911	36.8550855249889	35.4354688247288	57.8366616227495	49.9732432941701	56.4311185804219	48.6293677198534
VGAT	2	2.19710559169578e-23	1.02489982430809e-22	0.914436702907814	4.18377107269293	1.74093931734536	26.3992355937926	47.1477827229241	0.681326446480929	1.09400478233071	24.2079821381228	20.4597027634897	2.58954088452194	1.1489279924363	24.7454859842911	26.7223983592776
Cpr66D	2	3.53239946102612e-23	1.61004960070773e-22	0.940963957604038	11.7952721086153	9.01114017269939	44.2519396728858	26.4837639840511	4.46948354033335	3.68300893439638	7.88172140235001	3.9005957970976	3.29713947525787	1.41793248445687	5.76423539580075	7.55380016877357
Ptpmeg	2	3.54956123907552e-23	1.61004960070773e-22	0.930345374064547	148.802290755219	133.671740160375	185.860281737151	174.334213849613	121.283878822191	116.713479678527	142.784157528923	139.342215725396	130.556024486071	141.838277319196	161.129286509	167.514750225418
CG42240	2	4.41559729628205e-23	1.98098654658337e-22	0.915616650983695	43.6684326965403	46.4293298961269	88.7103726465501	100.318357255697	47.9173261269673	45.8565239377819	76.8659216943475	60.1751704677451	43.7391204688569	34.2364805109667	47.6937175158786	46.7592605793165
spz3	2	5.06687424406223e-23	2.24859662398654e-22	0.912407614522944	49.6149178808547	46.7628253482075	87.5837456901028	119.411427201556	45.9845929158183	55.8037504167711	94.8018137702667	98.2413247291327	47.2226827617106	54.2100640434943	86.4596578712083	85.6307732861921
CG5758	2	5.47882166572058e-23	2.41834010083688e-22	0.929169079147396	32.2511811426567	59.5690507080973	153.534754448307	269.376615826945	8.25764063418582	8.92914892673999	37.544927527909	16.1055152743189	17.6124032724537	11.5728520582335	28.0596725949798	35.0710909509605
ADD1	2	3.14509355905474e-22	1.27827812474453e-21	0.936450170746745	136.90932038659	117.1970648276	175.28732106895	168.715050859219	89.5870541593443	93.344310621723	107.908811825746	91.4461533445172	114.934424829056	112.987545549989	121.961626564495	122.164652067397
vari	2	1.15105210449479e-21	4.52159702291973e-21	0.936908897853242	214.213627782677	161.685358135134	422.018624530983	400.732103365864	198.206660625929	224.157151989252	285.658101244793	289.891546790363	258.250354783491	223.144885032414	331.458392318946	350.250933672174
lncRNA:CR33938	2	1.47362542927095e-21	5.70682300675214e-21	0.925781118451161	17.7417572929297	24.5520282396488	144.78172963283	55.0629477954165	5.78374212391485	4.63685256936795	15.6232816573408	15.5777349726012	9.71995745270698	5.45299986476545	26.553224135576	40.6146228318378
brm	2	2.57459173641991e-21	9.74073647742279e-21	0.926174063160598	445.650831156192	446.957367844758	509.635536297797	548.703395446274	426.269179541534	403.275360299267	474.061617153383	448.489527456526	508.141518634922	526.245696416594	568.824454572368	558.099984434711
Ect3	2	4.47640391224439e-21	1.64803928787114e-20	0.923095510201763	9.17881862751701	3.47511566816374	41.8253585359218	42.2536730216123	5.62912346702288	2.32037517015129	24.2846312495583	15.3798173594571	5.25664326498808	3.09921055958545	24.4441962924103	35.872565439762
CG16786	2	1.58633845443707e-20	5.71220996093347e-20	0.911678734692062	50.8042149177176	48.4303026086098	74.4975402729031	102.976885982335	35.5478335756126	42.5862029035936	73.7233081254899	70.0710511249514	40.309988836829	31.6809378367713	62.6075572639785	55.6422694968671
mrt	2	1.18101315030129e-19	4.0232854622297e-19	0.919089017293008	61.7457476568562	63.304199771398	73.4575769284903	83.2191838548166	61.9876239041334	58.1883595041999	53.2579953721974	51.2029053385445	58.5442602134853	61.6076875740602	61.6032582910423	64.3916993329508
CG32512	2	4.72179628068393e-19	1.5383312485879e-18	0.915201404915037	17.0281790708119	13.079784688081	39.05212295082	63.5823239421451	15.138170865877	16.8324247593615	32.3327879502913	25.6055607052371	17.2858193074987	15.6751705615473	39.3078210918631	30.3958230996181
NaPi-T	2	1.39140492516931e-18	4.36008947925192e-18	0.917576653241482	13.4602879602234	11.1455110660143	15.2196296413506	13.5536469953995	6.63414473682048	6.47640815109881	10.1045456339811	8.12283821083901	8.84906687949356	8.7483048920175	10.6853003631871	11.0268562869137
Pdi	2	1.69341010718252e-18	5.26624885604867e-18	0.914495750575292	1281.48878866339	1407.75776528861	1463.62857757289	1658.82040214013	938.830027138303	750.815101869976	1006.92623985334	956.148205171218	1089.29768427242	955.375112312417	1211.62601220005	1234.0769261981
mab-21	2	3.29627143448162e-18	1.00231068433682e-17	0.886155816822001	128.58424112855	106.191714908946	302.856157983636	400.007050076779	130.32907025037	127.001364598576	294.16615261414	235.20031302487	167.405581865165	103.303383837248	310.117039144056	329.479386504066
Egfr	2	4.19029567990031e-18	1.260158517655e-17	0.909843530703604	406.641888347091	350.243686741425	516.568625260551	520.909686031414	223.873357669992	207.873678506522	295.392538397108	218.377315907618	256.290850993762	298.264389429159	305.296404073963	365.145001255736
CG9425	2	7.66262954216772e-18	2.23085774968784e-17	0.925116064651235	274.867776662682	310.824524305515	357.627560789398	376.986608148386	280.695714077778	277.981185676933	340.0023212526	335.412597813514	337.664688928391	340.834350291415	359.93026820168	350.584881375841
H2.0	2	1.03617500815843e-17	3.00600594239601e-17	0.803752118746967	1.09159877684945	1.80763840776145	4.90665980925301	4.1279542373171	2.53675032918416	1.77532166445326	2.51628360186128	1.78947459022689	0.466745112314192	0.207412270364295	2.55047868240556	2.27742645082997
Sec61beta	2	1.09849374359921e-17	3.17557522357378e-17	0.924463442922294	206.126407932009	201.571414203957	215.845891501065	209.801403907271	150.429495646322	164.88258324459	176.663064783437	179.321573580511	192.443685845052	191.805861712018	189.199442802561	202.312100947552
bi	2	3.04830333919927e-17	8.42645468512659e-17	0.888778344020232	251.795414147543	196.168787880254	585.986178500132	787.487611984363	173.158438209435	255.5658602551	470.382459804477	379.086417780652	258.631369409272	241.437190489813	395.633096689555	422.650795827248
CG12826	2	3.65919842230151e-17	9.98073722494863e-17	0.878071284683122	6.80022455379125	7.14356564104881	12.5330576682832	18.1456511595936	5.0879581679011	5.04564269864147	14.6268432086786	13.6645313788747	6.23639515985322	8.41204927699176	13.6981972819952	17.4386521973262
CG12964	2	8.07033103259429e-17	2.13733605734191e-16	0.891195262634069	44.6198703260307	61.1698288780831	104.396486424783	173.669581667955	47.6080888131835	52.1927709415213	114.040740740591	88.1475264587817	53.9176540432888	47.0814450049493	76.0149485526736	76.6141852871747
grp	2	8.12330880111361e-17	2.14444904363803e-16	0.905374413036516	361.924319761045	326.632208734129	429.298367941876	413.964325891632	286.339295054333	288.132807220559	318.463920939211	328.881316579757	316.273439223837	335.790516066028	346.974811450807	371.022480840282
CG30487	2	9.11192668672747e-17	2.36055232849249e-16	0.890660304971645	7.75166218328155	4.20880566274076	11.4064307118355	15.0037535735661	5.16526749634708	4.02366737545766	9.72130007680327	7.46311283369192	1.66421965048267	2.49395045253917	4.75993642286475	5.61690348750315
chas	2	3.25392965691972e-16	8.04661520581654e-16	0.90495712158341	138.812195645571	126.268141124189	196.77989685349	260.978081895065	89.2778168455605	115.01018747322	173.213854768837	157.814526285516	122.935731970454	122.67170726273	179.00580822726	201.710995080952
fwe	2	3.79534808171722e-16	9.3014351495219e-16	0.917958577319589	53.4206683988159	57.3679807243661	72.9375952562834	80.7419184504488	60.9052933058902	55.1224335346484	58.4701349498148	56.6786259688655	69.7569763436084	63.8942257562348	72.6003320446916	74.0093931985695
PIG-B	2	4.30829002005861e-16	1.0464810965882e-15	0.903361991183726	161.170979938592	145.944372796936	165.147678460921	175.361372675815	133.189515402871	133.473874978741	155.354611804354	152.404778192909	167.024567239384	159.996080530585	175.08904223281	189.889246371128
kto	2	5.22390664934393e-16	1.26141981150334e-15	0.917216098492481	249.178960666444	236.121543039493	299.129622666156	322.668032574566	220.858293860599	218.297826802997	267.875507391745	242.853127399776	254.87565381229	269.749913274977	272.656687453542	291.342558745259
CG5872	2	8.36921046522683e-16	1.98587335027492e-15	0.901208281718277	18.2174761076749	17.6153228363753	27.699189774309	21.5292331753156	16.9162854201342	18.0587951471821	13.3238083142742	13.8624489920187	16.9592353425437	17.0874441446553	19.0711967872026	19.0416011749293
alpha-Man-Ic	2	9.58372577522676e-16	2.2675039946574e-15	0.915826057903228	5.37306810955578	5.14259292856605	8.5465315146992	7.14900960849736	4.62410219722532	4.09179906366992	3.89596760770124	3.76865072166818	3.56929277938707	4.04072628165744	5.46294570391994	7.28664200583971
Notum	2	1.37669742975078e-15	3.21099031200394e-15	0.898552859980842	23.9261018846165	18.4824110117844	44.685257733058	59.1111619927983	12.1231070564842	15.6741860597531	30.7998057215804	22.2409612817869	15.6528994827235	13.254130133362	21.7325890654831	30.6629812625518
CG32795	2	4.69096103330052e-15	1.0352900560053e-14	0.875114459206084	30.8240246984214	20.4166846338511	88.5370454224819	73.6122277744633	23.1783410242577	24.9400956566197	59.3899242870418	42.6264754356321	30.6213312098295	35.0434939870283	44.5803906997772	43.8873103277776
Atet	2	5.13475002659046e-15	1.12416793915487e-14	0.897828678863486	35.5812128458729	36.6245636049614	51.271692247675	61.4675851823189	28.2034473732455	27.4609681204732	36.5484890792466	36.3590843527347	28.38967411597	30.6049198686891	35.9434195325276	47.4271559866511
Sod3	2	7.37248789221972e-15	1.58866471378278e-14	0.890567991002575	103.371143947057	61.5700234205797	161.074488695303	150.951245276678	50.6231526225765	55.5993553521342	90.8160599756182	79.3731789427256	54.5708219731988	41.9031085335531	78.8269856768947	99.7233663809532
bip1	2	9.4959712650617e-15	2.04088806508263e-14	0.907548149755932	62.6971852863462	46.8295244386233	93.650198532513	113.188053136925	54.7205470302126	59.6191249566571	62.8391343016416	64.2654678060569	45.426470954458	38.0025433992549	55.5774644534263	59.2489046964744
CG5466	2	1.08266461592143e-14	2.31475950435286e-14	0.882053777087246	32.7268999574018	24.2852318779844	48.8451111107111	63.7031661569918	25.2656928922988	23.7818569570115	41.9905759911711	39.9875739270438	20.0617830096165	24.6195699212313	31.2734293083752	31.6648243735539
CG42258	2	1.55894429745623e-14	3.29869399023599e-14	0.910134394198361	86.9588448383488	90.1172341186669	109.856293982952	98.7474084626835	91.8290246842773	83.124557389885	71.3471856709879	68.8835454460867	67.3620272672716	78.1514638333254	66.474108309782	71.4713906506982
CG6791	2	1.75924684224459e-14	3.67516961191555e-14	0.89027880145953	244.897491333738	200.370830576467	281.103591362994	314.20907753526	171.148395669841	166.38148038526	200.577587551331	190.866767680585	201.914620828748	204.112817221958	226.609579544426	252.804993742051
CG18171	2	2.28214490894727e-14	4.73141659152956e-14	0.894339192609044	35.8190722532454	28.2871773029499	39.5721046230265	37.9033532871127	19.931349229527	17.241214888635	27.1972974841092	26.4632036955284	22.5111627467793	18.2979643587478	30.6708499246135	27.2567146851453
fl(2)d	2	7.09444209586869e-14	1.43109016233616e-13	0.888313090276279	102.895425132311	110.593854876407	140.188558195004	148.957348731699	97.5499149892788	106.425594758476	103.079917805307	106.026084179468	111.886307822808	116.282850577242	127.183981223763	134.721085725288
CG4766	2	8.37221195462965e-14	1.66834612008518e-13	0.905686266393745	24.6396801067344	16.0812437568052	43.3853035525415	50.6522069534935	17.1482134054722	17.241214888635	30.1099637186603	24.5500001018018	15.1630235352909	8.88280713802776	27.557523108512	28.525715959081
Sik3	2	1.60670305743905e-13	3.1332617818467e-13	0.887695030009832	74.5901556549751	73.7759569667247	98.8500152545795	105.152045849586	65.8530903264321	60.7773636562656	68.6644667707435	73.4356505484016	69.3759617178274	76.2011812661763	84.8025645658637	89.4377771079997
tinc	2	2.84438118336942e-13	5.39315693197758e-13	0.894324542548664	54.1342466209336	60.1026434314257	92.0035899038593	107.750153468801	38.0990414143295	34.8873221356088	47.2027155687886	30.3555834206961	57.4012163361426	57.0346112097102	59.0925108587023	64.4584888736841
IP3K2	2	2.9194146417897e-13	5.52267147674964e-13	0.888738664736037	28.6832900320682	24.1518336971523	37.5788415462345	48.0540993342781	13.9012216107414	20.1027457935497	21.5252632378784	23.5604120360811	19.4086150797064	20.5845025409226	29.4656911570902	27.791031011013
Dmtn	2	3.43045682343871e-13	6.47449437251307e-13	0.865988545565032	81.2502190614071	92.6517995544785	119.735945754878	156.751671589344	81.6241933294093	86.2586150476489	107.218969822827	116.119882449819	75.962071677754	82.5227868286596	93.2888908871726	102.595316632492
Oseg6	2	4.35886353307564e-13	8.13324309239796e-13	0.900688527236912	14.6495849970862	14.9473592197316	21.4594097078298	23.8856563648361	9.57189921776723	10.8368361966831	15.0100887658565	13.4006412280158	11.6794612424372	16.3476817915987	14.25056171711	14.8338601087211
sqz	2	4.98174813239722e-13	9.25342809207719e-13	0.883009911968596	49.377058473482	41.3601990245039	73.1975860923868	73.0080167002274	27.8169007310158	27.1884413676241	41.3007339882511	41.1750796059085	37.4795944738853	53.8738084284684	52.0624180481504	69.0669671842935
fzr	2	6.79106582630566e-13	1.25291349289819e-12	0.902003817836837	51.7556525472078	53.6995307514809	54.4782458929492	62.676007330791	39.4906093263569	42.9949930328672	36.3951908563755	31.6090616372756	44.0657044338119	48.0902118500262	51.8113433049163	51.5013179713924
CG13606	2	9.0874274286002e-13	1.66907783420151e-12	0.875442302620609	3.70805225794776	2.94152294483502	10.106476531319	7.14900960849736	0.913254431818833	2.38850685836355	3.28277471621681	2.25128235422986	1.77308097213435	1.28343023844659	3.10284311752035	2.47779507303036
GstD10	2	1.99501383205375e-12	3.59189990376344e-12	0.856316710769265	82.4395160982699	88.4497568582649	145.648365753174	193.487704902897	93.9163765523182	84.691586218767	161.333242496327	119.880317099557	94.4140656977136	77.0081947422377	118.647439953807	93.9794658778752
Tace	2	2.09750566266542e-12	3.76816662811446e-12	0.87244546712934	3.4701928505752	2.40793022150628	12.6197212803176	10.2909071945249	1.53172905938658	1.91158504087777	3.97261671913679	2.25128235422986	2.15409559791523	3.03195943658032	4.70972147421793	9.22353868711019
Socs16D	2	2.93215928953708e-12	5.19935804904955e-12	0.85538146084152	65.0757793600719	64.5714824893041	79.8706842190383	85.6964492591843	64.5388317428506	60.572968591629	75.5628867999433	71.6543920301047	60.0138880557828	69.0725622276307	68.432491307007	70.3359684582289
ASPP	2	3.005149726568e-12	5.30586650647812e-12	0.839645348671496	153.083760087924	123.533478417129	282.143554707406	383.814193287254	151.975682215241	166.245217008835	276.766804318269	272.078961607391	190.10316742954	149.370403095772	266.178959078105	254.274363638186
CG30054	2	3.93913036018156e-12	6.82283971668579e-12	0.894069375751082	3.94591166532035	4.20880566274076	7.76655900638931	6.36353521199052	3.07791562830595	3.00169205227384	3.28277471621681	3.43878803309464	4.44018335260049	6.12551109481688	4.30800188504355	3.21248002109846
CG1815	2	6.10352090176314e-12	1.03962461832936e-11	0.873753489496374	306.265218435864	298.218396216873	356.934251893122	374.146816099478	266.08425100149	242.620839494772	289.567205928008	262.578916176474	275.885888891064	296.381357985015	305.195974176668	322.60006380852
Rbp1-like	2	6.7159925447879e-12	1.13922104943613e-11	0.869351548359908	121.2105995	102.656663116893	148.161610502172	170.890210726469	82.2426679569774	90.278384652172	122.318844775631	95.0746429188262	93.0532991770678	79.6309885394386	119.199804388921	121.697125282263
CG6695	2	7.05436729258926e-12	1.19169455704028e-11	0.872455583378618	140.952930311924	136.806597409932	150.414864415067	127.266171166625	131.720638162397	128.500261739247	98.4043220077382	104.112880585741	123.099023952932	118.031379775375	115.534113137706	124.502285993068
TRAM	2	7.47037239075886e-12	1.25937900057762e-11	0.872419199459005	188.049092971693	170.422938979642	183.260373376118	218.924991128235	122.675446734219	120.937644347687	140.178087740115	132.81093449164	176.386640901429	140.224250367072	172.126360262649	180.939447912844
ergic53	2	8.39098000331626e-12	1.40591726178013e-11	0.892059958304624	200.65564156244	180.427802542055	240.631684542912	227.625630597233	158.546975133148	175.511126605702	183.254888366895	187.502168257135	184.387948042827	196.647942568388	201.351460375086	198.371518044279
HDAC6	2	1.20430285606662e-11	1.96567126208886e-11	0.868093778695191	89.3374389120747	69.573914270511	103.876504752576	101.647621619016	52.5558858337254	58.0520961277754	65.3685549790146	62.4182367500452	66.1101220682772	50.3767500322012	68.3320614097135	73.2747082505014
Pde9	2	1.48235930224907e-11	2.3909449424657e-11	0.844087556505772	32.4890405500294	25.0189218725614	47.8051477662977	61.8301118268605	16.5297387779044	22.2148281281296	34.3256648476158	20.7895654520634	17.0680966641954	13.4558835023775	18.8703369926156	17.4386521973262
tefu	2	1.48523985463765e-11	2.3909449424657e-11	0.871140371814152	128.108522313804	126.401539305021	171.994103811641	159.470621423406	132.880278089086	127.614549792487	149.375981112381	143.03667783742	141.333295329588	141.771026196191	157.815099898311	141.466829339367
CG33489	2	1.51916574302861e-11	2.44077314095204e-11	0.843328575266002	1.32945818422202	1.00724932276835	3.86669646483981	4.36963866701153	0.835945103372866	1.16213647054297	1.74979248750576	1.32766682622393	1.88194229378603	1.75418809948259	2.95219827157996	1.60953104349534
Obp44a	2	1.74302469783856e-11	2.79496733774504e-11	0.907671009411253	2.04303640633975	1.47414295568099	3.86669646483981	4.18837534474073	2.07289435850836	2.72916529942483	2.05638893324798	1.98739220337102	1.71865031130851	1.21617911544144	1.69682455540995	2.07705782862959
bark	2	2.31974670342452e-11	3.66958004530161e-11	0.824193161629608	375.958024796027	287.34644447905	571.773346126483	752.866317430637	303.65658462623	292.42510357793	592.86773987849	473.691036863546	381.644662875672	330.141421733598	574.699603564043	518.159839076102
arm	2	2.32892754399995e-11	3.67701829543069e-11	0.868656667490399	1168.98128897617	1200.45699227534	1163.33916187354	1180.70817909722	1093.91254000092	1083.16147696932	1099.59501557894	1166.40268286799	1186.94628979397	1159.213266141	1240.39917777469	1234.87840068691
by	2	2.63053013298273e-11	4.13728973022763e-11	0.866281458782291	76.0173120992103	88.1829604966002	116.096074049431	130.105963215535	83.5569265405585	79.4454462264231	89.5130250812136	91.7100434953763	86.8482038429223	84.2040649037882	86.5098728198551	103.730738824961
CG7720	2	2.79477393797319e-11	4.38720727165581e-11	0.887813059353802	7.51380277590897	4.6090002052373	9.499831247078	12.8285937063163	2.07289435850836	3.00169205227384	2.13303804468352	1.39363936393864	5.31107392581394	5.58750211077575	2.90198332293315	4.88221853943506
CG15544	2	2.95765758076802e-11	4.61641991218735e-11	0.843591230001481	22.023226625636	25.5525145958902	37.4921779342	61.1050585377772	16.3751201210125	20.443404234611	43.6002073313175	36.3590843527347	22.8921773725603	18.7687222197838	29.3652612597968	25.6537657075422
CG5731	2	5.511664659004e-11	8.30289300007759e-11	0.848862805856596	19.6446325519102	11.6791037893431	36.5388782018213	35.7886145272863	11.4273231004705	11.0412312613199	21.5252632378784	13.7305039165894	14.9997315528135	12.7161211493209	22.2849535005979	27.1231356036784
CG42342	2	6.22075967012642e-11	9.31978775396677e-11	0.858102469082187	110.506926168233	98.1211249685982	200.159777722832	208.713823973645	96.0810377488054	68.6125078006747	116.033617637915	82.0120804513137	78.5747433973943	95.0314957076164	136.624391569362	138.394510465629
CG6409	2	7.39244222159232e-11	1.10148730742782e-10	0.853625365157597	2.04303640633975	2.14113385984191	4.12668730094312	4.30921755958794	2.38213167229223	1.36653153517973	2.43963449042574	1.98739220337102	1.99080361543771	2.35944820652889	2.24918899052475	2.01026828789613
CG7924	2	1.06636603347625e-10	1.57461603144604e-10	0.836360425133975	7.27594336853637	4.6090002052373	8.37320429063036	12.103540417233	1.99558503006239	3.95553568724539	5.12235339067009	4.75823878738883	1.93637295461187	1.28343023844659	4.81015137151155	3.94716496916657
CG1637	2	1.09156304044314e-10	1.606045262014e-10	0.863949324420842	39.6248227712066	42.5607826519936	62.1913073640138	55.0629477954165	38.0217320858835	38.7026966754951	47.2793646802243	48.7619214431003	47.0593907792332	39.4820681053679	52.7152123805586	53.6385832748634
IFT52	2	1.11607715966039e-10	1.63624883585925e-10	0.860106508964852	2.5187552210849	4.07540748190857	7.67989539435488	7.57195736046265	3.07791562830595	3.2060871169106	2.51628360186128	2.64711758051811	3.51486211856121	4.51148414269346	4.65950652557113	3.21248002109846
kel	2	1.2016350627204e-10	1.75229553551234e-10	0.859384827970722	154.986635346906	141.542232829474	148.594928562344	152.401351854845	133.498752716654	142.876047952032	122.855388555679	135.05400077394	120.976228180724	115.206832609159	129.293009066928	132.717399503284
CG17672	2	1.46240042381539e-10	2.12125573843186e-10	0.855884541820162	52.9449495840706	85.3148996087083	115.662755989259	184.062012144814	45.5980462735886	41.0191740747116	79.3186932602854	59.515445090598	51.903719592733	48.2247140960365	77.3205372174905	89.504566648733
CG14960	2	1.57652768995187e-10	2.278748650441e-10	0.861609519561319	5.37306810955578	5.54278747106261	11.9264123840422	15.1245957884133	2.923296971414	5.04564269864147	7.95837051378555	5.28601908910651	4.11359938764546	4.51148414269346	6.81874931738355	7.35343154657316
Orc1	2	1.77967989330107e-10	2.55887424238209e-10	0.85254404521924	46.7606049923839	49.1639926031868	76.230812513592	75.7873876417131	46.3711395580482	35.7730340823682	42.2205233254776	33.4562926932876	41.4530327141715	51.721772492304	56.4813335290686	55.4419008746668
IP3K1	2	1.8525640749963e-10	2.65437191199295e-10	0.852026257816581	74.5901556549751	52.899141666488	119.822609366913	94.0345620836417	43.2014570917633	46.6059725081167	51.5717149206153	66.9043693146453	45.099886989503	44.660404576764	52.112632996797	61.8536967850794
Fas3	2	2.0127636746756e-10	2.86888711268865e-10	0.857051811222343	876.652077315297	612.371112076666	1387.01794453443	1589.63823414019	589.93302786165	681.66143833454	913.107727456232	793.789789855318	831.568505262063	752.074967467864	1051.03860642757	1238.7521940494
qua	2	2.63956138888132e-10	3.72350498328448e-10	0.877112636994265	1.80517699896718	2.67472658317064	4.99332342128745	5.21553417094203	1.60903838783255	1.02587309411846	1.59649426463466	1.59155697708277	2.64397154534779	4.71323751170887	2.95219827157996	2.27742645082997
didum	2	2.68740383680061e-10	3.78449150945677e-10	0.850791203868435	104.322581576547	76.5106196737842	141.575175987555	132.401965297632	67.3219675669056	75.2894132454755	100.703795350804	95.1406154565415	92.998868516242	79.2274818014073	105.993272894813	117.02185743092
Pgant7	2	2.76486518443593e-10	3.88690807606489e-10	0.85905862976119	93.3810488374083	82.4468387208165	115.402765153156	149.199033161394	70.8008873469739	62.8213143026334	104.076356253969	92.3037963348084	86.3583278954896	76.4029346351916	100.318983697725	102.528527091758
Ir31a	2	3.38746930003937e-10	4.7217526236542e-10	0.85492062131865	4.42163048006548	5.87628292314307	7.85322261842377	9.86795944255965	1.68634771627852	2.32037517015129	4.73910783349234	4.16448594795643	3.3515701360837	4.57873526569862	4.30800188504355	5.28295578383584
CG32137	2	3.42198846633896e-10	4.76178395061743e-10	0.896313395540176	44.382010918658	46.562728076959	87.9304001382405	139.894182618159	61.5237679334577	67.9993226067644	80.4684299318185	69.3453532100894	50.7606757153901	46.8124405129286	74.0565655554485	73.6086559541689
Nhe3	2	3.85085136444731e-10	5.32247301382365e-10	0.853237625994183	57.4642783241496	57.8348743572786	72.9375952562834	85.636028151761	57.8129201680513	56.2125405460447	54.0244864865527	62.2203191369012	57.8910922835753	53.2685483214224	55.9289690939539	61.3861699999451
Gyc89Da	2	4.21848589576073e-10	5.82080154692363e-10	0.877625893553394	2.5187552210849	2.00773567900972	3.17338756856434	3.10079541111583	1.37711040249464	1.23026815875522	1.366546930328	1.32766682622393	1.39206634635347	1.01442574642601	1.94789929864395	2.87853231743114
CG15043	2	4.44827902278854e-10	6.12757898944529e-10	0.817568836301911	2.28089581371232	4.34220384357294	8.11321345452705	8.47827397181673	3.38715294208981	3.47861386975963	6.57868650794557	4.82421132510353	4.11359938764546	3.43546617461116	6.01531013903473	4.88221853943506
LIMK1	2	4.56981709095027e-10	6.26347217307207e-10	0.852145951902394	57.4642783241496	50.4312753210925	64.2712340528402	70.4099090810125	47.2215421709538	48.6499231544842	62.3025905215928	54.0397244602771	49.2366172122665	51.4527680002835	66.0723887206073	59.8500105630752
Taf12	2	5.6541404789365e-10	7.67280881521797e-10	0.84966676139049	35.5812128458729	35.8241745199684	40.438740743371	38.0241955019599	28.5899940154755	31.0719475957225	32.4094370617269	34.3799082212935	38.0783317429695	40.8270905654708	37.9520174783994	44.7555743573127
Wnt5	2	5.83219165567792e-10	7.87537721926245e-10	0.805367235921369	85.5316883941137	84.2477141620508	145.128384080967	187.445594160536	84.9484944525861	83.397084142734	140.791280631598	117.373360666398	86.6304811996186	107.607455709578	134.264288982962	143.203357398438
XNP	2	5.95743113688208e-10	8.03128237008241e-10	0.852067470590862	340.754832504885	357.780683958445	371.840393163045	419.220962237488	322.751988752385	312.455819912333	359.241248222926	324.5931016283	394.000422883138	368.87806858456	415.468001405042	417.975527975905
Unc-89	2	5.9921907830677e-10	8.06489939819439e-10	0.872230394995928	10.1302562570073	12.0792983318396	11.4064307118355	14.2787002844829	2.53675032918416	3.00169205227384	9.10810718531885	4.16448594795643	5.96424185572402	5.99100884880661	7.01960911197076	7.01948384290585
Hsp67Ba	2	6.09363860293676e-10	8.17463609969131e-10	0.853802300630236	213.024330745814	304.821606168066	380.853408814626	551.422345280338	156.846169907336	140.69583392924	276.613506095398	216.662029927037	198.267766553416	122.40270277071	248.252222411198	232.768131522012
hh	2	7.89679180693694e-10	1.04232573528862e-09	0.811835133971378	62.6971852863462	35.0237854349752	73.7175677645935	77.7208630792687	35.7024522325044	38.9070917401317	49.9620835804683	49.2897017448181	31.4377911222172	30.9411754837146	35.9434195325276	42.8854672167758
Psc	2	7.97644880772282e-10	1.05114999536765e-09	0.835128518331796	328.386143321512	183.029067068282	395.58622286048	335.235622918674	131.411400848613	134.836508742986	179.499081906553	148.7762886186	189.613291482108	210.501673907447	212.44896402603	230.23012897414
wg	2	8.17317381067881e-10	1.0753486696422e-09	0.80493061841435	40.3384009933242	21.9507637134211	52.1383283680196	73.6122277744633	22.4052477397979	29.7093138314776	56.3239598296193	50.609152499112	25.8314330571556	26.5026013653752	49.4512407185168	64.4584888736841
CG10041	2	8.84173034375726e-10	1.15959434700075e-09	0.854488348716998	26.7804147730875	28.353876393366	62.3646345880825	37.7220899648417	19.0809466166213	20.170877481762	36.0119452991979	31.8729517881344	25.2871264488972	21.7277716320102	33.6335318947746	35.3382491138943
GCS2alpha	2	9.90011296150608e-10	1.28811295426252e-09	0.872527092154009	492.271275001217	494.513819311432	518.908542785479	498.73513960695	429.129624694036	375.136973067608	467.39314445849	467.555590856078	482.286954742649	481.590950741179	508.968235785381	536.126225533403
red	2	1.06686992199677e-09	1.3837286034113e-09	0.815130500275996	101.468268688076	68.1065342813568	133.515460068352	125.091011299375	82.6292145992068	83.124557389885	106.605776931342	110.842079432642	69.4848230394792	73.9818942070066	102.076506900363	98.5879441884841
CG34355	2	1.09769421796638e-09	1.41699206438741e-09	0.865517201415146	6.08664633167353	6.1430792848074	16.1729293737294	31.1361892556687	3.00060629985997	3.54674555797187	5.27565161354119	5.81379939082421	4.33132203094882	11.9763587962644	7.27068385520476	7.75416879097397
tapas	2	1.13916024321965e-09	1.46361589934794e-09	0.848737522356526	69.119389285406	72.7087715200671	87.1504276299305	95.0012998024197	65.1573063704182	64.8652649490008	69.2776596622276	73.6335681615459	67.5797499105749	65.1047459703276	69.436790279943	79.953662323848
hth	2	1.28588346819323e-09	1.64440860963652e-09	0.845166735852895	938.733382639538	1368.20520467181	1765.73792912487	2469.36955822793	719.503462337095	813.087464895977	1134.85360683932	957.995436227232	797.494911585087	1012.13506012876	1219.7106189322	1399.91535583928
hop	2	2.35252936079262e-09	2.93529879211359e-09	0.843259424590356	94.8082052816436	101.122584037322	105.956431441403	113.671421996314	76.9083242942056	88.3025656940166	93.8820244330404	89.8628124393644	94.795080323495	102.899877099218	104.838329075937	110.877219683441
Cralbp	2	2.49127144767848e-09	3.10321745715386e-09	0.811240728648443	3.4701928505752	2.07443476942581	8.37320429063036	6.60521964168494	2.61405965763013	1.50279491160424	5.19900250210563	3.37281549537993	1.82751163296019	2.76295494455973	1.99811424729075	2.74495323596422
CG17919	2	2.50490203720363e-09	3.11123233365231e-09	0.822789443262976	36.0569316606179	39.5593235832694	60.7180259594282	65.5762204871237	29.5950152852729	27.0521779911996	46.0529788972555	36.4910294281643	31.4922217830428	17.1546952676604	32.2275133326643	34.6035641658261
Gr63a	2	2.73726055787509e-09	3.39469927192666e-09	0.810185873218159	49.8527772882274	38.3587399557798	66.4378243537008	69.382750254811	33.3831723791255	23.2368034513134	58.8533805069926	40.5813267664763	28.2808127943183	20.6517536639278	44.0782412133092	28.8596636627483
twr	2	2.91993900772835e-09	3.6103462731099e-09	0.84187905354102	118.832005426274	126.334840214605	152.148136655756	133.610387446104	91.3651687136014	82.783898948824	111.971214731831	91.5780984199469	111.559723857853	96.0402625526932	111.516917245961	128.309289814875
Zip89B	2	2.93087568173922e-09	3.61841945068857e-09	0.805410936664809	21.7853672182635	22.4843564367499	37.5788415462345	35.0635612382032	23.1010316958117	20.7840626756723	25.8176134782693	31.9389243258492	24.7972505014646	16.6166862836192	24.8459158815848	21.8467618857348
Nf-YC	2	3.52386975607035e-09	4.31805532796083e-09	0.840880525226747	25.5911177362247	29.5544600208556	35.9322329175803	42.2536730216123	27.35304476034	28.4829434436569	33.5591737332603	30.6854461092698	27.7909368468859	31.2774310987405	36.4455690189954	37.9430412024992
sktl	2	4.94543968652113e-09	5.98850439916497e-09	0.865708896542237	123.351334166353	107.725793988515	112.802856792123	110.58994551771	101.415381411577	92.4585986749641	83.9942890578538	86.960020779917	100.619161031859	108.481720308645	118.496795107867	110.743640601975
GlcAT-S	2	6.16270331378308e-09	7.4078761648842e-09	0.832832179065257	74.8280150623476	50.2311780498443	77.8774211422464	75.8478087491367	37.8671134289917	35.5005073295192	50.0387326919041	49.0258115939591	49.1277558906149	50.1749966631858	56.3306886831281	49.698000371589
E(spl)mgamma-HLH	2	6.91770647772461e-09	8.30327049446185e-09	0.833851914611525	21.3096484035183	19.8163928201063	49.9717380671586	72.1017000888734	24.4152902793931	30.5268940900245	41.2240848768156	35.4354688247288	25.8314330571556	25.426583397293	40.1614752188586	72.6068128431669
CG14650	2	7.15733751278427e-09	8.57835634743924e-09	0.832609159146907	206.839986154127	179.894209818727	220.959044611096	231.673844794616	161.716657599433	167.880377525929	169.611346531367	177.606287599928	176.168918258126	187.770794331708	187.341489702629	200.508783347749
CG10211	2	8.77978764353352e-09	1.04315566647482e-08	0.812671038083673	50.5663555103451	38.8256335886926	74.0642222127314	111.617104343911	38.2536600712215	31.2763426603595	68.8944141050502	58.327939411733	29.6960099757903	40.7598394424657	49.7525304103976	68.2654926954919
ap	2	9.12372357242838e-09	1.08089134963401e-08	0.831962640928421	297.226560955705	219.913664068382	369.673802862184	395.052519268044	178.879328514438	215.845086027357	245.264019518257	215.540496785887	226.299556878724	236.057100649401	301.480067976805	358.733205345323
Jheh1	2	1.2487707432625e-08	1.45218240824152e-08	0.824319576499167	14.4117255897137	12.346094693504	27.8725169983779	24.4294463316485	12.741581684052	8.86101723852775	13.707053871452	12.0811904737216	13.1490890847349	8.27754703098147	12.241963771238	15.0342287309214
Np	2	2.10125905970671e-08	2.41954233943788e-08	0.831774597072212	39.8626821785791	62.3704125055727	100.323296659164	179.409586873196	35.1612869333826	25.9620709798035	53.1046971493263	36.5570019658789	40.0922661935256	41.7686062875426	65.168519644965	74.4101304429703
ERp60	2	2.14926136556098e-08	2.47134955339715e-08	0.828001266778748	568.624144767812	619.507914751189	555.220596227909	629.969784931021	481.777277365742	439.248891675337	524.650030700848	490.250143829937	590.767261768548	531.693037380012	609.699422770865	640.651856781271
loh	2	2.40877949346964e-08	2.75817010340108e-08	0.815192856544941	5.37306810955578	8.81104290145113	16.7795746579704	16.9976501185451	8.56687794796965	10.3599143791973	8.4949142938344	7.33116775826251	9.66552679188115	7.26878018590431	8.22476787949395	8.08811649464128
vvl	2	2.69200334817974e-08	3.06112846101879e-08	0.800008486797466	296.037263918842	170.556337160474	510.068854357969	545.742761182517	168.442569174232	224.770337183161	335.403374566467	295.037404732112	218.951417667235	190.124583636889	322.369486613875	328.076806148664
bowl	2	3.12911669844402e-08	3.54834918428528e-08	0.829527326984427	484.421914557923	385.127311029043	661.990166254332	922.407944861272	332.0291081659	382.086405265258	541.206238770927	473.691036863546	481.143910865307	490.535350100861	627.977664078297	662.892773845515
CDase	2	3.25920173827846e-08	3.68061159164596e-08	0.859621450767643	32.0133217352842	32.2891227279154	50.4917197393652	45.0934650705218	38.7948253703432	30.5950257782368	34.0190684018735	27.9145995252519	25.8314330571556	26.0318435043393	28.6120370300946	27.5906623888126
Sdc	2	3.3309188404337e-08	3.7430067652332e-08	0.850109195155611	416.156264641992	426.080552544524	497.589294225008	581.572477884717	331.565252195224	356.332627121025	347.897179730462	302.624246569302	338.753302144909	419.854419822458	345.066643402227	357.130256367721
Mdr50	2	3.71093104124333e-08	4.15644527266136e-08	0.819953960009609	24.8775395141069	18.0822164692879	35.2389240213048	27.0879750582872	12.3550350418221	7.63464685070712	13.5537556485809	7.72700298455076	15.5984688218977	11.7746054272489	20.3265705033727	23.316131781871
wls	2	3.72362021720484e-08	4.16497574703702e-08	0.825831985896974	152.370181865807	117.397162098849	168.614222942298	171.977790660093	122.83006539111	102.882746971439	144.240490646199	138.946380499109	122.554717344673	117.089864053303	161.782080841409	162.973061455543
tld	2	4.05062323997222e-08	4.51842619567554e-08	0.825718288316105	64.3622011379545	91.7847113790697	122.335854115911	200.798658901153	66.1623276402159	66.3641620896703	116.953406975142	102.991347444591	88.2089703635681	79.4964862934281	126.330327096767	146.409255353644
CG18473	2	4.16280646164251e-08	4.63726472864112e-08	0.82421904579154	6.80022455379125	6.74337109855227	17.8195380023836	11.8618559875386	8.18033130573983	6.47640815109881	8.64821251670553	8.32075582398318	7.21614705471836	9.01730938403806	10.7355153118339	9.62427593151097
CG3634	2	4.17662923505237e-08	4.64635853926558e-08	0.821804925058241	49.1391990661095	49.230691693603	66.0045062935286	58.8090564556799	43.6653130624392	44.016968356051	51.2651184748729	44.2098163407853	47.9847120132724	46.8124405129286	52.8658572264993	57.5791661781377
Dh31-R	2	4.66985817739101e-08	5.17402640167074e-08	0.823701617336411	8.2273809980267	6.94346836980052	12.8797121164209	22.677234216364	2.15020368695431	3.41048218154737	4.58580961062122	1.92141966565631	5.41993524746563	2.35944820652889	4.30800188504355	7.35343154657316
ihog	2	5.10617396498855e-08	5.62707224866523e-08	0.818085602106336	262.261228071937	195.368398795261	284.223481396233	338.981731578939	178.183544558424	179.053974392739	238.672195934799	215.078689021883	215.848870000162	197.72396053647	245.440185286976	290.073557471323
CG2918	2	5.25317499815136e-08	5.7735698440191e-08	0.817162494109409	228.723051632404	279.942845442866	318.888926210005	350.401320882001	226.888421479383	237.510962878852	313.788325141641	296.752690712695	312.082278340248	294.162070925844	365.956062039295	324.804118652725
CG8219	2	5.96449131618328e-08	6.52912982744863e-08	0.816015612094836	13.6981473675959	15.7477483047247	20.3327827513822	23.1606030757528	9.7265178746592	9.13354399137672	15.4699834344697	9.90409672913617	11.5705999207855	8.7483048920175	17.1630287386244	12.229068020116
bgcn	2	7.51037454958777e-08	8.14533356038515e-08	0.818992370810068	4.65948988743807	5.40938929023041	7.24657733418274	7.63237846788626	3.69639025587369	2.52477023478805	5.5822480592834	3.57073310852405	2.97055551030282	2.76295494455973	5.26208590933274	6.75232567997202
CG7149	2	7.59273342267472e-08	8.22379174144584e-08	0.816006720750026	8.2273809980267	8.41084835895458	9.41316763504354	12.8285937063163	6.63414473682048	3.68300893439638	3.89596760770124	2.97698026909167	3.46043145773538	4.78048863471403	4.65950652557113	4.68184991723465
Trp1	2	1.04373236386878e-07	1.12454628705547e-07	0.81356849120608	106.225456835527	101.389380398987	105.003131709024	93.7928776539476	84.2527104965726	85.7135615419508	87.9800428525027	92.9635217119559	104.048292663887	91.8034418033694	111.014767759493	108.673164839237
lncRNA:CR42549	2	1.09889510302276e-07	1.18088073243676e-07	0.847743181665804	78.1580467655637	86.7822795978627	117.742682678086	132.401965297632	84.7938757956947	98.7267139904913	84.7607801722095	83.5294488187523	64.6949248868051	72.0988627628626	79.7308547525371	91.5082528707368
pdm3	2	1.1259729674892e-07	1.20681959048124e-07	0.802498855411803	21.7853672182635	44.8285517261408	182.567064479842	262.307346258383	30.1361805843949	31.957659542482	103.079917805307	74.293293538693	30.6213312098295	109.288733784707	112.671861064838	109.140691624371
sut3	2	1.2778093209424e-07	1.36599147460119e-07	0.815056333763572	2.99447403583004	4.54230111482122	10.0198129192846	7.02816739365017	3.23253428519787	2.38850685836355	3.35942382765236	3.50476057080936	2.48067956287027	3.77172178963689	4.81015137151155	7.75416879097397
Coop	2	1.29805262105097e-07	1.38582731064089e-07	0.814113909313297	89.5752983194471	57.7681752668627	132.47549672394	121.465744853959	70.5689593616363	73.0410675344712	81.1582719347384	73.8314857746898	72.2607867415969	72.2333650088726	78.3248361904268	94.9145194481437
ckn	2	1.31643788762373e-07	1.40363052693388e-07	0.802503180135902	307.930234287472	203.038794193111	381.460054098867	392.212727219135	169.602209100922	216.594534597691	258.371017573737	233.616972119716	221.50965872605	219.244319898116	274.615070450767	293.613403130197
Skeletor	2	1.43434800751622e-07	1.52538823079122e-07	0.823314448377811	86.7209854309764	96.7204440698599	147.554965217931	344.298789032216	59.2817974085249	48.9905815955457	110.208285168813	90.1267025902229	83.6912255150233	81.9175267216135	118.145290467339	174.327283380232
Dyb	2	1.54123475071057e-07	1.6348239409992e-07	0.804412582190821	77.920187358191	61.1031297876671	92.8702260242035	88.354977985823	62.4514798748097	58.1202278159876	67.8979756563879	66.310616475213	64.1506182785467	64.1632302482552	72.650546993338	78.5510819684449
Sema2a	2	1.58842033709308e-07	1.68270077000442e-07	0.814998235323257	630.943309499428	610.703634816263	683.916060099041	851.111038101419	483.555391919996	551.802440601982	616.399017089202	575.816525245917	553.699981746151	589.529003164433	651.227185301768	694.884963856845
Df31	2	1.65224057112986e-07	1.74805349084744e-07	0.810212251305978	3360.38000909976	3094.04416918817	4404.81824279753	4090.4678704033	3012.34352538767	3488.55072930299	3512.20244712448	3355.50342931739	3229.45683728364	3495.0465214787	3559.92808566769	3841.60738597313
dysf	2	1.70872627990641e-07	1.80316744961846e-07	0.815794960077931	12.9845691454782	4.94249565731777	33.245660944513	41.8307252696468	5.39719548168497	7.15772503322135	11.4075805283854	9.57423404056263	4.38575269177464	11.9763587962644	9.63078644160432	18.6408639305285
CG1638	2	1.73275617274904e-07	1.82617820003461e-07	0.805537119586851	9.41667803488954	4.14210657232466	15.9129385376261	9.08248504605275	3.30984361364385	2.5929019230003	5.42894983641231	4.49434863653001	3.29713947525787	4.17522852766774	7.72261839302597	5.95085119117047
CG11069	2	1.82303173484387e-07	1.91885776193182e-07	0.815157294494131	54.8478248430514	53.7662298418971	100.843278331371	129.441331033875	46.293830229602	43.8807049796263	70.1207998880187	57.9321041854447	72.0974947591197	44.3241489617383	83.1454712605196	97.6528906182155
ImpE1	2	2.00054539890028e-07	2.10031684462549e-07	0.813809538347124	218.25723770801	369.319626600428	362.480723063327	974.611781675272	93.684448566981	114.39700227931	195.135500639406	177.078507298211	251.718675484392	186.560274117615	340.647727921309	254.608311341853
OstDelta	2	2.45088931332796e-07	2.55677271441201e-07	0.806525285857562	300.080873844176	256.197969254736	319.14891704611	316.202974080241	224.337213640667	215.231900833446	271.401366517781	269.176169947944	291.289765904776	231.147768670026	312.929076268276	334.755760222011
CG31121	2	2.57866400530297e-07	2.68665374156566e-07	0.812931309145617	124.064912388471	113.4619157643	157.781271437995	278.983571907298	80.7737907165038	80.1267631085459	139.948140405808	101.210088926294	113.30150500428	92.4759530334207	144.859643147437	165.577853544148
fend	2	2.63810957313315e-07	2.74163032853458e-07	0.820479423439361	12.0331315159879	12.5461919647522	36.1922237536836	43.4016740626607	6.24759809459065	10.1555193145605	22.2151052407984	15.7756525857454	8.25032961040928	18.0289598667273	20.025280811492	24.7855016780072
CrebA	2	3.14445865394005e-07	3.25548619783705e-07	0.803966588515489	141.428649126668	99.3217085960876	131.262206155458	177.657374757912	73.8159511563667	76.2432568804472	104.382952699711	85.7065425633372	81.5139990819895	96.6455226597395	96.5528625492148	108.806743920704
Wdr24	2	3.33835951805947e-07	3.44753857148028e-07	0.808135682258534	29.6347276615584	26.8197973137959	33.6789790046849	26.1816584469331	24.647218264731	23.2368034513134	18.4592987804563	20.9215105274927	21.7491334952175	19.3739823268301	24.1931215491763	27.2567146851453
Axn	2	4.27593817572531e-07	4.38270317387076e-07	0.800664511560713	200.179922747694	177.826538015828	260.390988086765	257.05070991253	150.352186317875	180.552871533409	201.957271557171	183.543815994252	175.951195614822	188.914063422796	198.388778404926	225.087334337663
asRNA:CR44119	2	7.2156878361454e-07	7.34086705511199e-07	0.801543184364479	12.9845691454782	9.34463562477983	19.7261374671412	16.0309123997674	9.57189921776723	9.47420243243802	6.88528295368783	9.50826150284792	8.84906687949356	11.1020941971975	8.77713231460871	10.9600667461802
lncRNA:CR45102	2	9.54098200155443e-07	9.68250460231914e-07	0.828365886499159	18.69319492242	23.0179491600787	35.7589056935114	29.6256615700787	14.0558402676335	22.4192231927663	21.5252632378784	19.7999773863426	27.7909368468859	31.2101799757352	17.0625988413307	16.1696509233903
CG8001	2	3.78128026332367e-06	3.80937050077218e-06	0.813212922475451	62.2214664716011	61.3699261493316	88.6237090345159	79.2918118722826	67.3992768953513	66.9092155953682	68.1279229906947	61.5605937597538	70.6278669168219	73.1076296079397	65.6204541827863	77.9499761018438
CG7970	2	3.78153100868372e-06	3.80937050077218e-06	0.813301031184548	50.8042149177176	49.6308862360993	52.2249919800539	52.2835768539308	42.4283638073038	42.8587296564426	52.4915042578416	46.2549650099413	48.3112959782275	46.2744315288872	42.1198582160839	45.6238383868478
tra	3	1.8588156912753e-119	3.81521920634255e-117	0.98630277691489	39.3869633638339	25.0189218725614	194.526642940594	169.07757750376	39.8771559685866	36.8631410937643	230.624039234066	263.766421855339	35.0302147367226	32.8914580508639	210.741655772038	225.888808826466
kek1	3	9.33976304409138e-87	9.58493182399878e-85	0.985601556335568	186.85979593483	169.689248985065	490.916196098359	474.989644389475	382.512099641117	371.798520345208	521.66071535486	443.541587127922	222.217257316785	211.443189629519	385.389247165608	354.592253819849
bnb	3	8.67475957249454e-80	7.12197760901801e-78	0.978325806527521	524.382294996513	392.664308246061	2162.22395418242	2121.22313725304	329.864446969413	436.114834017576	1645.41333811154	1556.89413360137	565.511435145356	710.379271204677	2312.53854633245	2850.91812827371
CG12880	3	2.43136668564775e-78	1.81468368083345e-76	0.981246413432116	105.749738020783	106.258413999362	206.486221401347	182.007694492412	120.820022851516	124.957413952209	201.26742955425	187.963976021138	111.940738483634	105.791675388439	135.067728161311	141.333250257901
CG32091	3	8.41521096716948e-63	2.87870341835256e-61	0.973093387770191	15.1253038118313	19.4161982776097	44.5985941210236	59.3528464224927	18.6170906459456	21.1247211167335	56.7072053867973	65.0571382586336	16.1972060909819	15.4061660695267	43.1241571890199	48.5625781791201
hang	3	1.90001103400906e-54	5.57110378186227e-53	0.965413662563759	590.745069653462	643.386189120152	983.68549412615	981.137261277017	601.993283099221	589.615527559785	975.653402387639	973.1031473639	598.278692962512	667.876561465429	849.626447405276	779.574101506873
velo	3	4.98635465245931e-48	9.98487114553437e-47	0.960181122172518	224.441582299697	218.24618680798	518.388561113276	437.286873357146	207.79301735323	214.75497901596	446.16134059084	381.791291826955	236.859105078937	238.14188546256	386.795265727719	365.145001255736
RhoGEF2	3	1.35437182045444e-43	2.3658282225385e-42	0.967434286531551	343.609145393356	331.834737786583	494.556067803802	464.718056127462	328.550188385833	343.251342984272	425.312782280372	422.892182823219	384.583918560266	408.556231157592	476.077444421728	507.807460262415
w	3	1.08128302963969e-42	1.81170074966161e-41	0.947431675705501	534.134530698791	838.547727677634	2031.96854529468	1948.41877002158	680.230323486539	628.17806308792	1993.01705847178	2358.46046683502	774.57960337741	798.814497956443	2428.48486275802	2522.18000878372
CG13437	3	1.67549238763664e-42	2.64534471201861e-41	0.961869585632594	1.32945818422202	1.67424022692927	9.499831247078	7.93448400500425	3.07791562830595	2.18411179372678	6.80863384225223	7.13325014511839	3.02498617112866	3.56996842062144	4.20757198774993	4.21432313210041
CG3097	3	2.41124805896689e-38	3.19295912324487e-37	0.949815977613042	6.80022455379125	6.60997291772006	29.7791164631355	23.6439719351416	2.84598764296803	3.68300893439638	23.9780348038162	15.9075976611747	4.33132203094882	2.29219708352374	13.8990570765823	15.835703219723
dome	3	5.04920430440926e-38	6.3775334368e-37	0.949497552839903	213.024330745814	224.649299487925	295.403087348676	315.054973039191	256.265966288851	264.559243099119	364.453387800542	357.777288098799	257.76047883606	283.872649106057	409.241347772839	368.217320129476
CG6739	3	1.50040575119258e-36	1.66463935368799e-35	0.947510899803626	11.3195532938701	8.0773529068741	27.265871714137	34.8218768085086	11.6592510858085	11.0412312613199	48.5057504631929	66.8383967769305	11.080723973353	6.19276221782203	71.0938835852875	57.2452184744701
CG42272	3	1.58158557313524e-34	1.44275750616004e-33	0.965448680756532	12.9845691454782	14.4804655868189	41.478704087784	53.6732623246737	32.7646977515576	26.7115195501384	49.5021889118552	45.5292670950794	19.190892436403	15.9441750535678	27.9090277490396	30.6629812625518
CG1998	3	2.86214872901887e-31	2.15580193259128e-30	0.955692064180294	22.4989454403812	24.8855236917292	43.2986399405071	41.7098830547997	24.1060529656093	23.6455935805869	31.183051278758	35.8313040510172	35.6289520058068	30.1341620076531	45.7855494673003	47.4939455273847
Mp	3	8.95420360961398e-31	6.56375103883311e-30	0.961282041273867	33.2026187721469	21.8173655325891	45.3785666293335	43.0995685255425	14.3650775814173	14.039025542659	54.4843811551661	61.9564289860423	13.9655489971225	15.1371615775061	34.5374009704171	43.6869417055772
Spp	3	1.58502326708875e-30	1.13156878459119e-29	0.954657521838032	98.1382369848601	90.6508268419959	132.822151172077	136.691863924708	91.3651687136014	91.6410184164168	155.201313581483	176.418781921063	120.649644215769	104.917410789372	154.852417928149	150.550206879119
mfas	3	2.70364746398719e-30	1.88109709146906e-29	0.947380385064957	170.685356233495	326.031916920385	720.22811354147	716.976179621011	386.377566063415	418.400595082389	1276.42451566077	1431.41436686801	377.235779348777	305.191255098689	1107.02827416874	1050.67284734403
Hil	3	5.68032358924651e-30	3.85416997253834e-29	0.945119051092383	67.9300922485429	77.8446014821062	139.148594850591	127.205750059202	92.4474993118452	88.6432241350777	142.937455751794	130.238005520766	97.516613364787	92.2069485414004	126.229897199474	144.138410968706
CG10827	3	3.02970912021375e-25	1.61518908291915e-24	0.895406506009279	0.378020554731726	4.6090002052373	18.8595013467968	23.8252352574126	1.84096637317045	1.63905828802875	30.7998057215804	34.5118532967229	3.6237234402129	3.63721954362661	22.2849535005979	23.0489736189371
CG32809	3	7.3696594925929e-25	3.78155652713673e-24	0.936812178669051	22.023226625636	19.4828973680258	52.3116555920884	45.3955706076395	29.5950152852729	25.008227344832	44.4433475571087	42.0986951339146	25.8858637179814	28.9908929165655	42.9232973944327	37.876251661766
Cht7	3	1.90340775701641e-22	7.93247598228666e-22	0.919372965974622	60.3185912126204	58.8353607135202	113.582829300433	128.414172207673	84.7938757956947	99.0673724315527	132.743123930866	136.109561377376	117.710388531173	95.3677513226421	164.543903016983	190.557141778463
dpr17	3	1.65692887987914e-19	5.59810127728714e-19	0.857409005521826	0.615879962104301	1.87433749817754	9.41316763504354	6.12185078229607	1.29980107404867	2.72916529942483	7.11523028799447	6.40755223025659	2.20852625874107	1.6196858534723	7.01960911197076	8.88959098344286
upd1	3	3.76729779051223e-19	1.24715785726232e-18	0.918927058463531	2.99447403583004	1.14064750360053	29.6924528511009	12.0431193098094	5.93836078080675	12.2676016491404	40.3809446510245	57.668214034586	4.16803004847129	4.64598638870375	38.3537370675739	34.4699850843592
wapl	3	1.85863845648722e-18	5.73662470968423e-18	0.900115761929341	115.026254908313	120.331922077157	171.300794915365	169.07757750376	110.228644854417	110.377232674786	180.878765912393	151.942970428907	130.828177790201	140.829510474119	173.431948927466	179.336498935241
CG9331	3	2.43427285415205e-18	7.45723139275683e-18	0.910473927995366	42.71699506705	37.2915545091223	105.609776993265	109.321102261815	83.7888545258969	84.964112971616	139.56489484863	145.147799044291	55.4961432072382	34.841740618013	101.976077003069	106.869847239434
Patronin	3	2.52428421263125e-18	7.70422802442476e-18	0.899483210705542	206.126407932009	267.937009167969	452.957534027277	444.295721818282	245.983825605537	214.209925510263	489.927983220544	409.961565431135	255.964267028805	286.562694026263	367.562940395996	357.063466826986
uif	3	1.14961343935206e-16	2.94947698033763e-16	0.885476749623516	691.597458379433	675.201655248625	1127.89374455146	1784.61714779609	900.252672243765	863.164255731986	2119.48809234036	2151.10878079774	1116.40415336367	905.74378353462	2033.49407670224	1735.33242940275
CG7512	3	2.49136365769667e-16	6.21705034337072e-16	0.838631725126407	2.28089581371232	1.60754113651317	5.07998703332187	6.18227188971972	1.60903838783255	1.36653153517973	6.7319847308167	6.34157969254187	0.84775973809507	1.82143922248773	3.20327301481395	5.81727210970355
CG4702	3	5.64504103275226e-16	1.35911398471836e-15	0.879987944523302	2.5187552210849	4.40890293398903	10.7131218155601	11.0763815910317	5.86105145236081	5.38630113970273	13.5537556485809	13.2027236148717	8.14146828875761	4.44423301968831	15.4055055359863	12.4962261830498
CG17265	3	9.61890030798108e-16	2.269286538176e-15	0.865839701943563	76.4930309139555	67.4395433771958	89.577008766895	102.493517122947	66.6261836108918	70.0432732531323	95.7982522189292	94.6788076925382	71.7709107941643	75.9994278971605	102.578656386831	87.5008804267292
kkv	3	1.41201810440389e-15	3.28404210684303e-15	0.864618455630153	287.950044068175	282.477410878676	456.857396568825	685.315519331047	304.661605896027	317.565696528253	599.996107241996	562.819935316118	394.381437508916	335.252507081987	572.439930874937	618.544518798496
l(2)34Fc	3	1.59252946518904e-15	3.69340873141299e-15	0.874610104381745	4.42163048006548	4.6090002052373	22.7593638883463	14.097436962212	6.71145406526645	5.11377438685371	14.8567905429853	12.6089707754392	6.5085484639824	6.52901783284776	15.3552905873395	13.8320169977192
Girdin	3	1.60896438856458e-15	3.72101341693386e-15	0.886244471936714	99.8032528364679	98.454620420679	124.589108028807	151.072087491526	101.415381411577	113.51129033255	141.557771745954	139.408188263111	131.318053737633	124.083980845838	159.170903511774	152.620682641856
ko	3	5.65263965573822e-15	1.2309859833849e-14	0.893698526299402	266.542697404642	191.633249731959	362.480723063327	438.1931899685	280.07723945021	323.288758338082	518.058207117391	553.451834960629	278.879575236486	282.393124399945	396.436535867904	422.116479501381
vn	3	5.77060416802246e-15	1.25335079945673e-14	0.886950027485561	39.1491039564614	23.6849400642395	62.9712798723235	63.4614817272977	47.9946354554135	48.309264713423	89.666323304085	77.3280302735697	39.2213756203121	43.786139977697	68.5831361529473	66.1950169327543
CG6426	3	1.62541456521287e-14	3.43050220575775e-14	0.893365396010474	3.23233344320262	4.27550475315685	10.106476531319	10.9555393761845	3.15522495675191	5.52256451612724	10.1811947454166	11.6853552474333	6.34525648150488	5.5202509877706	7.47154364979194	10.4257504203125
boi	3	5.40559519567587e-14	1.10949841391247e-13	0.848981296831746	232.766661557738	148.812433684828	351.647771559023	330.099828787668	189.548015839981	185.526484772903	321.06999072802	315.488891423672	213.399490263	165.510672617006	292.843096809557	318.726270445978
dikar	3	5.55461244110799e-14	1.13724110078545e-13	0.855729392649933	194.947015785498	214.310940473431	405.292547408336	381.518191205157	218.307086021881	201.537431502783	450.683638165539	322.416007883716	224.394483749819	273.381473917255	361.286071815144	347.779720665035
sog	3	6.89955910543214e-14	1.3952064102364e-13	0.842180958273887	119.783443055764	89.3168450336742	254.324535244353	306.596017999886	141.461613546588	178.304525822404	316.700991376192	307.63815943562	142.313047224452	128.858810579203	311.372412860226	234.705028203282
asRNA:CR44512	3	7.42469531384755e-14	1.4940379540855e-13	0.887670873038436	4.89734929481063	4.6756992956534	7.15991372214831	5.45721860063644	5.70643279546886	5.38630113970273	6.57868650794557	6.60546984340071	3.40600079690955	2.56120157554431	4.50886167963073	4.08074405063349
asRNA:CR45485	3	7.86736227631089e-14	1.57539132411006e-13	0.854539748418084	5.61092751692835	4.6756992956534	16.8662382700049	11.801434880115	4.46948354033335	7.7027785389194	12.7872645342254	12.8728609262982	6.88956308976327	5.11674424973975	12.8445431549995	10.8264876647133
CG5326	3	1.35703240895303e-13	2.65900622374805e-13	0.828788097260694	19.1689137371652	15.947845575973	25.7059266975171	44.3079906740147	21.2456078131084	21.533511246007	43.2169617741398	39.723683776185	20.9871042436558	21.4587671399895	39.3078210918631	36.3400922248963
qsm	3	1.62201253065529e-13	3.15562153475827e-13	0.836793906097256	163.311714604946	97.4541340644373	246.958128221427	226.417208448763	135.431485927804	155.548541959512	285.19820657618	275.575506106272	148.735865201902	107.607455709578	255.533389964983	303.69862378095
Ranbp21	3	3.77094687576115e-13	7.08454779176179e-13	0.90138687941916	58.1778565462672	54.4332207460581	85.5904826133107	102.251832693253	76.9083242942056	71.3377753291648	109.05854849728	91.5780984199469	77.0506848942709	70.2830824417235	86.258798076621	78.8850296721125
CG5674	3	4.69323425227634e-13	8.73729097759383e-13	0.880364080130747	77.2066091360731	66.0388624784581	89.3170179307912	90.9530856050381	89.0458888602225	90.278384652172	96.0281995532358	96.6579838239797	60.9392092898221	65.5082527083585	69.1355005880624	78.083555183311
pwn	3	2.36683904091425e-12	4.23349641087277e-12	0.821789164798287	161.88455816071	135.072421059113	277.897037717719	379.222189123059	188.62030389863	204.944015913395	342.148496372796	321.492392355711	200.118409021495	219.849580005162	305.698123663138	344.239875006162
X11Lbeta	3	3.09966755245027e-12	5.44930848086011e-12	0.856960926098375	2.04303640633975	2.67472658317064	4.04002368890866	6.00100856744887	3.15522495675191	2.86542867584933	4.89240605636344	6.07768954168302	3.6237234402129	3.83897291264202	5.96509519038794	5.68369302823662
Ptip	3	4.18614311080764e-12	7.23541788204857e-12	0.835915338873891	107.176894465018	104.991131281456	238.985075914259	211.31193159286	92.3701899833989	92.3904669867519	297.155467960127	183.873678682825	126.473724924133	144.595573362407	220.583785706811	212.664479761239
CG6574	3	4.37747688924426e-12	7.55022799594441e-12	0.849446700665511	14.173866182341	12.0125992414235	18.3395196745903	17.2393345482395	14.0558402676335	13.8346304780223	16.0831763259542	17.7548287171866	13.4756730496899	14.3301481014444	13.748412230642	14.1659647013865
opa	3	1.31389502776971e-11	2.12762883195055e-11	0.844070801924638	10.6059750717524	4.34220384357294	20.8527644235888	24.0064985796832	5.24257682479307	5.72695958076402	21.9085087950561	17.5569111040425	3.0794168319545	6.79802232486831	9.48014159566397	16.5035986270576
Spn88Ea	3	1.80369800880841e-11	2.88662001019825e-11	0.862829537230737	94.5703458742711	101.722875851067	118.869309634533	161.766623505503	131.797947490843	115.282714226069	180.495520355215	190.866767680585	116.785067297134	89.3824013751839	167.40615508985	165.310695381214
Tsf2	3	2.31680820782353e-11	3.66958004530161e-11	0.813444520449958	158.078807642749	113.261818493051	221.045708223131	221.643940962297	142.002778845711	142.944179640245	217.13379562141	210.394638844139	177.311962135468	146.545855929555	229.07011202812	251.469202927382
btsz	3	2.8024597409749e-11	4.39087680790151e-11	0.819661186574049	291.755794586136	269.27099097629	490.049559978012	687.853205842834	309.995949558798	342.433762725726	537.603730533457	510.569685446066	415.228380605213	345.60918002478	600.108367579324	631.902426945189
Argk	3	3.18176303305095e-11	4.92873103799025e-11	0.851923269169287	593.599382541934	557.277663392976	723.434667186745	940.655119303199	544.397833406977	506.494867940833	796.371130739884	685.924690691766	437.490520882983	295.641595631957	413.660263253756	406.621306051216
CG6357	3	3.56891071117924e-11	5.48703313460329e-11	0.862414933409645	30.1104464763036	41.8937917478329	32.6390156602718	45.3351495002161	29.440396628381	22.9642766984643	75.3329394656364	60.3071155431744	19.8440603663132	12.1108610422746	25.297850419406	13.3644902125849
CG31195	3	5.96043213048906e-11	8.94609648835744e-11	0.832531112531479	210.170017857343	149.079230046492	306.236038852979	355.355851690735	221.631387145057	252.976856103035	339.772373918295	348.145297592452	297.549291899748	247.355289314266	386.192686343956	377.567855832159
CG14291	3	1.0784459155147e-10	1.5895944284337e-10	0.825651455285394	75.7794526918378	49.1639926031868	99.9766422110272	104.910361419891	63.9203571152829	68.2718493596135	105.685987594115	102.26564952973	56.9113403887101	39.952825966404	83.8986954902212	78.0167656425774
CG31028	3	1.29485650218856e-10	1.88488863173193e-10	0.859532999718292	40.3384009933242	27.686885489205	62.7112890362204	85.3943437220664	54.4886190448749	59.0059397627469	105.302742036938	94.2169999285348	54.4619606515472	43.9206422237073	73.8054908122147	74.5437095244375
Doa	3	1.69716110615578e-10	2.44450748798929e-10	0.83533640294278	223.490144670207	235.788047587412	266.890758989346	283.575576071492	221.322149831274	242.893366247622	297.538713517304	269.769922787377	228.531213972584	232.223786638108	258.596501832438	246.393197831638
Cht5	3	1.94057366689544e-10	2.77562888592535e-10	0.852720348853318	66.0272169895623	50.0977798690122	82.4705925800713	81.9503405989208	47.2988514993997	61.9356023558741	102.543374025258	132.744961953925	36.0099666315877	23.4090497071386	60.5487443694596	48.2954200161861
lft	3	3.21424824532882e-10	4.49556696663536e-10	0.852207901397539	89.8131577268194	58.9687588943521	117.136037393845	116.088266293258	94.2256138661025	123.594780187964	153.821629575642	145.41168919515	67.1443046239677	43.5171354856764	75.8140887580869	72.0724965172995
rumi	3	3.46379999941803e-10	4.81181015147581e-10	0.878016920904749	32.7268999574018	34.0232990787339	51.8783375319162	45.6976761447578	41.4233425375062	39.7246719986791	42.1438742140423	43.7480085767823	40.6910034626099	40.8270905654708	49.7525304103976	58.914956992807
sprt	3	4.52714486204999e-10	6.2240749281064e-10	0.813029340626192	21.7853672182635	14.4804655868189	35.3255876333392	35.3052456678977	21.5548451268923	21.806037998856	33.789121067567	36.2931118150202	15.4351768394202	8.54655152300204	22.9377478330063	27.3235042258788
scyl	3	5.09729498347176e-10	6.94009814499224e-10	0.896582442858873	585.512162691265	606.36819393922	680.016197557491	790.387825140696	759.163147829873	754.494213033441	674.115798000174	632.289017529708	503.895927090508	567.605137064756	562.145866402343	505.403036796009
Ten-a	3	5.76356314523885e-10	7.79552774669043e-10	0.855629323236719	701.58755348908	700.680707787574	1030.05052656459	1427.77008735232	960.476639103175	927.889359533628	1514.03676111093	1338.12919853937	853.286338931574	797.940233357373	1284.23682794336	1032.84003996815
CG9527	3	7.05199976290725e-10	9.3684333419852e-10	0.817799686700504	15.6010226265765	19.0827028255292	23.2793455605529	22.375128679246	19.0809466166213	17.5818733296963	21.6785614607495	21.4492908292103	15.3807461785943	13.5903857483878	15.2046457413991	15.9024927604565
Ir62a	3	9.04199105874099e-10	1.18396725027534e-09	0.825081351583396	3.4701928505752	1.54084204609708	11.4064307118355	5.88016635260167	1.53172905938658	2.52477023478805	6.80863384225223	6.93533253197427	1.99080361543771	2.0904437145083	5.16165601203914	2.67816369523076
toc	3	9.85761150919706e-10	1.28461889667473e-09	0.844599136949605	110.982644982979	80.3124678275016	176.413948025398	215.66225132736	142.312016159495	154.935356765601	242.044756837965	207.293929571547	123.969914526145	103.908643944295	163.640033941339	166.446117573682
yellow-e2	3	1.03026338290221e-09	1.33836429962454e-09	0.813925339350253	11.3195532938701	14.7472619484833	28.7391531187224	33.1300858006477	9.64920854621321	17.3774782650594	21.2953159035717	27.1889016103901	21.6947028343917	17.2219463906656	33.2820272542472	43.8205207870442
CG13272	3	1.08647254811228e-09	1.40471490078768e-09	0.8352331406558	7.9895215906541	10.0783256193569	14.8729751932129	26.7254484137456	12.0457977280383	11.6544164552301	27.6571921527227	24.8798627903754	14.9997315528135	11.7073543042438	17.3136735845647	20.3106024488651
CG33099	3	1.72873660838671e-09	2.18689176500076e-09	0.808178163167292	3.70805225794776	1.34074477484881	7.15991372214831	8.84080061635832	2.38213167229223	4.22806244009442	7.03858117655892	9.11242627655964	2.37181824121858	1.28343023844659	4.91058126880514	4.01395450990004
CG11828	3	2.49466933218215e-09	3.10321745715386e-09	0.815585688716328	2.99447403583004	3.40841657774765	11.7530851599732	6.00100856744887	3.30984361364385	2.45663854657581	7.72842317947892	5.08810147596237	3.0794168319545	3.03195943658032	4.15735703910314	4.54827083576773
HSPBAP1	3	2.97853114190686e-09	3.67173283409239e-09	0.836618497451202	4.42163048006548	6.40987564647179	9.41316763504354	9.02206393862914	7.63916600661805	6.74893490394784	11.9441243084343	9.11242627655964	5.52879656911729	4.78048863471403	6.81874931738355	6.5519570577716
CG10561	3	8.15522637529027e-09	9.70353746972944e-09	0.80278160078988	3.70805225794776	2.87482385441893	4.90665980925301	6.78648296395577	2.923296971414	4.77311594579246	11.2542823055143	6.6714423811154	1.93637295461187	0.812672377410584	4.55907662827754	4.08074405063349
CG3168	3	9.83044917197835e-09	1.15340305412856e-08	0.817693610957524	31.537602920539	12.4127937839201	61.4113348557036	46.120623896723	46.6030675433861	39.3158818694054	74.7963956855876	72.4460624826808	20.1162136704423	12.3798655342952	42.3709329593178	29.5943486108164
CG16868	3	1.03353470760065e-08	1.20701564002864e-08	0.800528218315894	78.3959061729363	57.9015734476945	96.6834249537184	78.0229686163866	69.3320101065006	70.3158000059812	104.076356253969	104.970523576033	88.7532769718267	75.7976745281452	109.50831930009	114.083117638648
ft	3	1.16588017898478e-08	1.35771294602341e-08	0.810409988135446	657.345703717782	545.138428937248	879.429168848725	1277.98616204923	658.583711521668	667.830705627451	1157.9249893814	1008.0685923527	958.337514325444	927.533147388285	1235.93004734511	1156.86821711019
Hsp70Bb	3	3.29495427422418e-08	3.71587563068414e-08	0.822765727956277	61.9836070642284	46.0958344440465	168.180904882127	197.596340207702	41.1141052237222	108.469545404843	212.688147158148	148.116563241453	22.3478707643018	10.4295829671461	47.1915680294108	52.1024238379934
pea	4	3.18788691517627e-53	9.02501778399903e-52	0.968972384509166	44.1441515112853	43.8947644603155	42.6053310442316	43.1599896329662	66.1623276402159	66.0235036486091	66.8248880962901	78.1856732638608	65.1303701734121	71.1573470407906	80.0321444444178	74.944446768838
Klp61F	4	5.27999655143367e-47	1.00811096947141e-45	0.964201603331066	149.040150162591	148.679035503996	152.40812749186	166.05652213258	213.823144972015	219.728592255455	218.436830515815	242.985072475205	232.341360230393	215.747261501849	260.15316524049	243.988774365233
PCNA	4	5.28613589555466e-41	7.74985280401853e-40	0.959608119625375	168.306762159769	156.015935449766	170.60748601909	164.183467802448	220.935603189044	229.53955535802	266.035928717292	262.908778865048	235.062893271685	215.747261501849	250.461680151657	262.021950363268
Rpn10	4	7.76796365223713e-41	1.1188593260503e-39	0.95927465288435	143.807243200394	142.209223733635	126.755698329667	124.063852473174	146.486719895576	144.851866910187	141.557771745954	154.713817012924	155.213113840177	150.715425555874	178.70451853538	190.022825452595
CG12391	4	8.60907209641883e-40	1.19797426968811e-38	0.964482811731632	81.2502190614071	81.1795560029106	97.1167430138905	95.9076164137738	97.3952963323871	100.021216066524	101.546935576596	96.5920112862648	116.730636636308	131.414353253399	121.610121923968	125.370550022603
CG30496	4	1.40286273483128e-38	1.8881152545844e-37	0.963150792568808	15.6010226265765	16.3480401184695	15.1329660293162	15.6079646478021	20.7044425139866	25.4170174741055	29.9566654957893	34.2479631458641	23.7086372849478	25.2248300282775	30.068270540852	30.7297708032854
egl	4	8.69663990967907e-38	1.08180929785553e-36	0.962445709036332	103.609003354429	111.260845780568	139.148594850591	139.229550436499	127.700553083207	122.640936552992	131.056843479284	132.481071803067	140.734558060504	148.428887373699	149.730493166176	145.674570405576
CG9302	4	8.28279215981242e-37	9.57770755381126e-36	0.94866748724817	106.701175650273	111.327544870984	148.941583010482	141.888079163137	122.211590763543	114.805792408583	142.170964637439	157.286745983798	137.686441054256	142.376286303237	168.761958703313	172.991492565562
EMC1	4	1.30877360789867e-36	1.47192209874631e-35	0.967385319820786	117.880567796783	105.991617637697	84.1172012087252	80.8023395578721	97.4726056608327	96.2058415266381	120.096020544	126.21368072017	138.55733162747	155.75925978126	143.955774071794	136.591192865825
mi	4	1.75514366895434e-36	1.89601704238357e-35	0.961246744548579	33.6783375868922	33.9565999883177	35.5855784694424	34.7010345936616	32.3781511093278	36.0455608352172	36.3951908563755	38.9320133236085	50.2707997679577	53.3357994444275	42.0696432674371	42.7518881353088
Pp4-19C	4	1.61312736913755e-35	1.59563562658063e-34	0.95367816925977	124.302771795843	118.997940268835	129.008952242562	133.852071875798	166.973691933759	154.730961700965	171.45092520582	186.4466076537	161.254917191845	175.262085452753	194.070292821301	182.074870105313
CG3436	4	9.78429099636863e-34	8.45568727159857e-33	0.958850880961729	38.197666326971	37.6250499612028	29.8657800751701	30.2902937517382	43.2787664202095	52.1927709415213	53.487942706504	47.9702509905237	59.5240121083503	55.0170775195558	59.5946603451702	61.1190118370114
Dhc64C	4	1.72637210395177e-32	1.40331831420238e-31	0.950017091002479	568.624144767812	561.346307908358	579.486407597547	595.77143812926	728.548653765268	677.914195482865	812.46744414135	927.384178727606	764.945376411234	799.890515924522	876.792734623195	850.237435602883
barr	4	8.41806478563947e-26	4.63841019396645e-25	0.927204110893589	99.8032528364679	96.6537449794443	102.143232511888	90.4697167456495	106.053941118336	110.990417868697	115.803670303608	114.140706318378	115.424300776488	123.411469615787	133.812354445141	144.40556913164
Tom70	4	2.13932511520163e-24	1.05806380697623e-23	0.944074094483676	41.7655574375597	48.0968071565294	33.245660944513	29.9277671071966	64.3069037575126	69.2256929945853	75.5628867999433	83.9252840450403	72.7506626890296	73.1076296079397	74.6089299905635	64.8592261180852
cpa	4	1.64512482671983e-22	6.89105858539276e-22	0.928220647662818	134.530726312863	135.005721968697	129.615597526803	122.251219250466	147.182503851591	158.001282735152	184.71122148417	187.634113332564	162.234669086711	187.300036470672	180.060322148843	178.334655824239
wde	4	1.40705151367521e-21	5.50090139393975e-21	0.936901011134865	207.315704968872	205.373262357673	225.465552436887	245.026909535233	226.501874837153	221.159357707912	220.889602081752	220.290519501346	254.22248588238	244.328988779034	268.539061664504	259.817895519065
CG16974	4	3.63418827334377e-20	1.28054445168036e-19	0.908448083567033	223.728004077579	223.18191949877	240.978338991051	256.38607773087	216.760899452962	217.48024654445	248.789878644293	271.947016531964	253.732609934947	266.925366108763	296.659432906713	296.819301085404
lncRNA:CR31781	4	7.5334379283625e-20	2.59871955427967e-19	0.898272265290548	1.09159877684945	1.00724932276835	3.69336924077095	2.13405769233814	0.758635774926897	2.86542867584933	4.89240605636344	6.34157969254187	2.09966493708938	3.16646168259059	12.8947581036463	17.9729685231938
LeuRS	4	8.79733913108678e-20	3.02201482285449e-19	0.931619895894123	142.142227348786	138.20727830867	99.7166513749233	114.27563307055	157.387335206458	160.726550263643	182.028502583926	196.540405924051	191.68165659349	173.311802885603	188.396003624212	159.900742581803
pav	4	2.74599357654374e-19	9.2018805156833e-19	0.905604531616716	128.346381721177	144.677090079031	159.081225618511	179.167902443502	185.914477403021	196.563818263289	196.97507931386	237.905187071172	230.381856440662	218.370055299048	259.349726062141	256.812366186058
Caf1-180	4	5.68527583016032e-19	1.84490571405598e-18	0.899495680507259	111.458363797724	117.997453912594	140.795203479245	132.824913049597	102.961567980497	130.13542225634	165.702241848153	150.359629523753	155.376405822654	160.601340637631	190.655676313318	197.102516770343
Spx	4	5.72131181078134e-18	1.69573898796082e-17	0.897452341001258	67.9300922485429	68.9069233663499	68.5177510425275	72.8871744853804	68.249679508257	73.5179893519574	73.1867643454412	67.3002045409338	89.6785982058655	94.2917333545595	81.1368733146476	79.3525564572466
CG5787	4	1.20283495724594e-17	3.45810646617018e-17	0.89741800339237	250.843976518053	236.855233034069	271.223939591067	310.765074412115	255.415563675946	265.308691669453	318.310622716339	292.398503223523	312.027847679421	311.311107292156	351.192867137139	342.570136487825
CG15099	4	1.20465097359887e-17	3.45810646617018e-17	0.913459104081226	56.7507001020321	59.5023516176809	71.2043230155951	57.9027398443261	74.7436630977181	83.7377425837951	102.313426690951	114.074733780662	92.5634232296353	87.0958631930091	97.9086661626784	101.660263062223
DNApol-alpha180	4	2.10587759500302e-17	5.94132476115973e-17	0.91330238267398	63.886482323209	66.5724552017869	61.5846620797728	57.8423187369023	70.1051033909602	86.1223516712245	83.840990834983	93.2933844005291	103.830570020584	107.607455709578	116.036262624174	103.931107447161
Bruce	4	4.02177261406957e-17	1.08614319610234e-16	0.906924423077297	454.213769821605	520.393066392878	454.777469879999	488.46355134494	671.417060043699	587.844103666263	746.165962749597	724.914460481158	631.807980031229	646.692457718806	762.001362016608	681.927792954553
mop	4	3.40013992781482e-15	7.60630757693725e-15	0.897925587167455	138.098617423452	163.019339943455	154.141399732548	174.09252941992	194.263884875185	192.68031203519	214.834322278343	231.044043148844	211.494417134095	218.90806428309	243.682662084338	217.874063938449
CG6841	4	4.35569807553323e-15	9.6649408648994e-15	0.898059526529684	35.3433534385002	45.0953480878052	35.2389240213048	39.2326176504319	59.2817974085249	55.1905652228605	73.570009902619	74.1613484632633	68.1240565188329	59.1193960228697	67.8299119232456	80.3543995682488
fdl	4	1.75729960328226e-14	3.67516961191555e-14	0.894489278261572	40.5762604006969	36.8246608762098	35.065596797236	37.9637743945361	35.3159055902746	37.1356678466134	50.421978249082	47.1785805379472	41.34417139252	44.7949068227742	50.5057546400996	53.7053728155967
Uba1	4	1.35613850750338e-13	2.65900622374805e-13	0.886936099672817	863.331950502429	814.936249670341	824.137784370754	870.808319121512	896.30989649302	935.451976925192	1000.87096004993	1063.35357895761	994.044027827195	925.246609206108	1019.95555321522	992.231999202224
Srp72	4	2.07409914858169e-13	3.96931328901065e-13	0.903297648841538	64.124341730582	63.3708988618142	52.3116555920884	57.7818976294789	70.955506003866	76.0388618158104	72.9568170111342	78.5815084901489	83.6912255150233	82.9262935666901	82.7939666199916	70.4695475396961
Ndg	4	2.13835916871068e-13	4.0827741337476e-13	0.866811642553953	1.5673175915946	7.41036200271315	4.56000536111529	6.24269299714329	19.7767305726351	19.0126387821536	44.8265931142865	60.3071155431744	17.2858193074987	33.4294670349049	39.3078210918631	53.3714251119296
CG43367	4	3.27165545692305e-12	5.73937848319193e-12	0.877516143793716	65.0757793600719	52.0987525814949	58.6380992706021	63.2802184050268	76.3671589950838	88.6432241350777	104.996145591195	105.432331340036	84.5076854274108	88.5753878991222	91.9330872737095	89.504566648733
CG14314	4	3.38204098609576e-12	5.92037451937019e-12	0.846971737165094	5.37306810955578	2.60802749275455	7.93988623045822	5.88016635260167	6.94338205060433	7.56651516249489	13.2471592028387	14.5221743691658	11.7883225640889	8.0085425389609	17.9162529683263	15.0342287309214
rgn	4	3.46636172683492e-12	6.0550701653861e-12	0.874316898420264	330.764737395238	395.665767314785	418.378752825537	474.929223282052	435.468989626605	499.409172366759	734.055403142777	768.984115674585	488.709772720098	622.078546698923	748.242466087387	688.206009783499
mbo	4	5.87671097185922e-12	1.00307270434437e-11	0.850280163297524	51.517793139835	60.0359443410098	59.4180717789119	65.7574838093947	65.3119250273102	63.9795530022415	65.6751514247571	71.5224469546748	72.641801367378	71.8971093938468	81.2373032119412	75.7459212576395
Rga	4	6.58821749681509e-12	1.11986057244e-11	0.85248500324403	177.583279047299	154.415157279779	179.533838058637	176.871900361405	167.592166561326	173.535307647546	196.97507931386	201.422373714938	185.857575885125	199.270736365588	216.315515071834	228.69396953727
Vps16A	4	6.92757592328327e-12	1.17268862536403e-11	0.890837461846982	35.3433534385002	36.5578645145453	31.5990523158587	29.6256615700787	33.1512443937875	36.7268777173397	41.9905759911711	38.2722879464613	41.5074633749975	44.2568978387332	44.37953090519	42.6183090538419
epsilonCOP	4	9.46088391060083e-12	1.57234528149864e-11	0.87045304302179	26.0668365509699	32.9561136320763	31.5990523158587	26.3629217692039	40.7275585814924	37.9532481051603	44.9798913371575	41.1091070681938	45.5353322761096	46.6106871439132	45.8357644159469	42.0839927279742
Prosbeta7	4	1.00453519167638e-11	1.66274877493208e-11	0.84662509116054	169.25819978926	181.361589807881	175.893966353191	156.32872383738	190.089181139103	179.530896210225	203.107008228703	215.144661559599	218.298249737325	205.861346420092	228.467532644358	248.73083175731
CG4603	4	1.24803072025527e-11	2.02496684057228e-11	0.824172950185795	21.3096484035183	21.7506664421729	22.5860366642775	19.8978632748781	19.3128746019593	21.6697746224316	27.3505957069804	31.6750341749903	23.7630679457737	22.4675339850666	32.9807375623663	30.4626126403516
htk	4	3.14193745897351e-11	4.87623942120464e-11	0.843290254978186	221.825128818599	264.935550099244	261.517615043211	288.22800134311	257.502915543988	239.21425508416	307.809694449669	309.419417953919	278.55299127153	299.676663012267	342.907400610414	343.705558680295
Srp54	4	3.211632044639e-11	4.96563071308591e-11	0.841727920801337	211.597174301577	203.772484187689	215.499237052928	199.952763397222	218.075158036543	226.81428782953	239.898581717769	248.856628331814	234.681878645903	236.998616371474	270.34679981579	245.591723342837
Liprin-alpha	4	4.16349633213447e-11	6.3772956878403e-11	0.862622086698945	79.1094843950542	78.7116896575154	101.189932779509	105.091624742161	89.1231981886687	91.2322282871435	87.2135517381472	96.1302035222615	102.959679447371	121.999196032679	104.587254332703	101.793842143691
CG6227	4	7.60603975452657e-11	1.13126062291056e-10	0.835196072536066	56.7507001020321	71.9750815254904	73.024258868318	88.2945568783995	79.7687694467064	87.9619072529551	113.044302291928	113.085145714942	95.0128029667977	101.75660800813	115.885617778233	116.754699267986
CG10444	4	9.91445272367536e-11	1.46927178450135e-10	0.861215689040063	28.2075712173229	31.3553354620902	33.072333720444	34.7010345936616	29.9815619275029	30.9356842192981	31.9495423931135	35.6993589755878	38.1327624037955	40.4908349504452	37.2992231459911	37.1415667136978
Bap170	4	1.40531909044294e-10	2.04206543938699e-10	0.858890378346212	125.492068832706	140.07485284032	160.641170635131	181.82643117014	150.81604228855	172.44520063615	189.54011550461	187.963976021138	183.789210773743	219.849580005162	212.047244436855	196.501410903741
Gp93	4	3.55188406400898e-10	4.91753257428562e-10	0.878002438198316	796.493457030736	842.082779469687	858.629901960462	939.930066014116	732.877976158245	646.982409034501	913.337674790535	932.068228905345	988.76425372709	877.565562995463	1103.46301281486	1067.0362848237
CG9192	4	6.07331852881111e-10	8.16071114918808e-10	0.849368404757864	1.5673175915946	2.74142567358673	3.26005118059876	2.43616322945616	6.24759809459065	6.40827646288656	11.5608787512566	10.4978495685686	8.52248291453851	4.64598638870375	11.9908890280039	6.21800935410429
Pgd	4	1.10797751083806e-09	1.42802125023241e-09	0.8483859504858	38.4355257343437	29.2209645687753	44.5119305089891	34.8822979159323	46.989614185616	55.8037504167711	61.5360994072371	75.4807992175578	50.5973837329125	52.9995438294017	59.6448752938172	59.3156942372078
Cyt-c-p	4	2.23132104248739e-09	2.78830224639596e-09	0.868751463822469	72.9251398033667	70.1742060842559	57.3381450900855	44.9726228556745	89.7416728162362	108.946467222329	92.042445758587	130.765785822484	122.010410736415	116.484603946257	131.00031732092	100.658419951221
Ulp1	4	3.26168737917718e-09	4.00875050644381e-09	0.815605289067057	290.328638141901	283.27779996367	297.916332097675	337.954572752737	293.297134614471	295.559161235694	319.84360494505	310.145115868779	359.763537223684	341.439610398462	397.942984327307	349.983775509239
Cul1	4	4.01602197869846e-09	4.90647923290392e-09	0.839290695756578	167.117465122906	197.23597332691	187.160235917667	222.429415358804	220.394437889923	239.827440278069	261.666929365465	260.401822431889	242.465463143999	240.428423644736	251.867698713767	258.882841948796
Cog1	4	1.13979162417869e-08	1.32921722081066e-08	0.829094853475321	19.1689137371652	26.6863991329638	21.8060641559676	24.671130761343	29.9042525990569	32.0939229189066	33.099279064647	37.6785351070289	34.9757840758967	36.321265324126	33.0309525110132	33.0006151882231
Aven	4	6.03204873825366e-08	6.59429029841046e-08	0.81839650966204	1.80517699896718	3.27501839691547	3.60670562873651	2.19447879976173	3.38715294208981	3.95553568724539	6.7319847308167	6.80338745654481	5.31107392581394	5.5202509877706	6.06552508768152	4.14753359136695
DNApol-alpha60	4	1.13450186631489e-07	1.21437553095766e-07	0.808148450224315	16.3146008486942	9.5447328960281	14.0063390728685	12.8890148137399	20.7817518424325	17.513741641484	28.5003323785137	21.3833182914956	23.2731919983411	23.1400452151181	24.795700932938	24.3179748928729
AP-1-2beta	4	1.70508291302029e-07	1.80163844477433e-07	0.802695176959872	83.8666725425053	113.195119402635	100.583287495268	113.792264211161	130.174451593477	124.616755511148	142.170964637439	153.064503570056	148.518142558598	153.674474968101	148.023184912185	130.045817873945
Uggt	4	4.96017800466811e-07	5.07136505832194e-07	0.805514308083761	144.758680829885	129.069502921665	145.475038529105	176.448952609439	131.952566147735	152.005694172474	217.976935847201	211.25228183443	197.941182588461	181.583691015235	238.510522373718	205.517998902759
CG10445	5	5.89177394642359e-146	2.41857320500688e-143	0.991312400094756	7.9895215906541	7.74385745479362	20.6794371995199	21.2271276381974	27.4303540887859	26.6433878619262	28.0404377099003	26.6611213086724	16.1427754301561	18.8359733427889	21.2304395790151	21.8467618857348
CG1703	5	1.04745859708279e-97	1.43327251367495e-95	0.984894184152026	107.176894465018	114.662499391789	109.336312310746	113.308895351773	204.546025558499	211.689053046409	247.946738418502	249.912188935249	193.804452365697	166.452188339079	197.133404688755	187.017296119589
asRNA:CR46089	5	8.61970264142225e-95	1.01096798122967e-92	0.947619577623644	0.140161147359152	0.140161147359152	0.573479207531322	0.56310889932439	13.8239122822955	20.9203260520967	27.5038939298515	28.6402974401138	7.59716168049923	8.21029590797633	11.0368050037147	7.95453741317433
Cda5	5	7.26848075165057e-80	6.63046966345014e-78	0.978883209147976	8.70309981277184	11.8125019701752	43.3853035525415	58.8694775631036	25.6522395345286	23.1686717631012	100.013953347885	100.748281162292	14.6187169270325	11.7073543042438	57.5358474506517	46.5588919571162
Dgp-1	5	1.9039202447906e-72	9.76949075608176e-71	0.976311291444453	53.6585278061884	44.6284544548926	55.5182092373624	51.6793657796946	243.432617766822	203.853908901999	288.110872810731	279.731775982298	110.743263945466	81.3122666145671	155.555427209205	121.496756660062
RnrL	5	2.7356001269739e-71	1.32113394367387e-69	0.976839843323358	161.88455816071	176.092361665009	151.194836923377	160.256095819914	333.652604063266	330.578848976794	361.847318011733	400.131657311643	282.417568190164	256.232437550945	301.831572617333	288.003081708587
ATP8B	5	3.84020188785269e-71	1.75155874995948e-69	0.982508454179449	10.3681156643799	14.3470674059868	6.4666048258728	9.08248504605275	43.0468384348714	38.0213797933727	76.8659216943475	87.4878010816345	34.4314774676383	35.5815029710697	55.2761747615456	44.7555743573127
CG18596	5	9.21285177118583e-69	3.78187565207178e-67	0.975626772296838	65.5514981748171	68.7068260951015	94.1701802047195	87.2673980521984	170.220683728489	207.396756689037	230.624039234066	247.075369813517	116.83949795796	92.5432041564257	135.620092596425	139.39635357663
CG31279	5	6.8026919844893e-68	2.65952862822177e-66	0.816070306670844	0.140161147359152	0.406957509023519	0.313488371428021	0.140161147359152	2.61405965763013	3.13795542869835	3.74266938483013	4.56032117424472	1.22877436387595	1.01442574642601	2.39983383646515	2.21063691009652
GstE6	5	1.46815919321422e-64	5.47890317104034e-63	0.980726796514411	2.5187552210849	3.27501839691547	18.5128468986591	12.0431193098094	44.3610970184528	50.6938738008518	73.4933607911835	84.3870918090435	26.1035863612847	18.6342199737735	41.7181386269094	37.4087248766316
CG14567	5	2.62902935478409e-58	8.63373240111094e-57	0.96727156426767	0.853739369476876	1.4074438652649	8.11321345452705	6.12185078229607	5.93836078080675	6.06761802182526	24.7445259181716	20.1958126126309	4.00473806599379	2.56120157554431	9.68100139025116	7.21985246510626
Tsp42Ed	5	5.79430138876761e-55	1.76189682969563e-53	0.93843520218027	1.09159877684945	0.607054780271796	0.920133655669056	0.442266684477179	10.4996111591189	10.9049678848953	18.7658952261986	17.4249660286131	7.16171639389249	3.23371280559573	12.5934684117656	13.1641215903845
Mmp1	5	3.5975666392706e-52	9.84534070280387e-51	0.966528205382163	152.370181865807	150.346512764399	260.997633371004	275.237463247035	382.125552998888	535.859625560314	999.184679598353	1233.1668910353	307.074657544269	281.048101939842	654.039222425987	511.280516380553
CG7627	5	8.76639871850521e-52	2.24912917121649e-50	0.967894931272453	128.108522313804	131.470670176644	117.049373781811	145.150818964012	238.484820746278	254.952675061191	262.203473145515	296.026992797832	167.187859221862	162.148116466749	208.030048545111	199.640519318215
RpA-70	5	3.38136296362226e-50	7.93171140895394e-49	0.967027386761519	125.967787647451	162.018853587214	162.20111565175	153.972300647859	379.883582473955	421.670916116577	417.647871136816	501.597420316867	284.213779997417	243.589226425978	327.94334591367	301.427779396012
Hip14	5	4.66600597594682e-50	1.06410858507009e-48	0.96693578250613	39.6248227712066	42.2939862903294	41.478704087784	41.1056719805637	55.0297843439964	56.4850672988935	65.2919058675791	61.296703608895	49.8897851421768	47.1486961279542	56.2804737344816	53.9057414377973
CG2701	5	9.67011877394524e-50	2.14572094957001e-48	0.966251751903159	31.2997435131663	29.9546545633523	42.5186674321971	33.9759813045784	58.3540854671733	62.0718657322982	74.9496939084585	78.9113711787226	44.8277336853737	39.0113102443318	53.5688665075541	51.434528430659
AnxB11	5	7.13952451950177e-48	1.39560705488356e-46	0.970059793790585	101.943987502821	107.725793988515	84.4638556568634	84.9109748626777	212.663505045326	232.946139768632	195.365447973713	231.571823450561	153.090318067969	135.382169510702	166.954220552028	140.665354850566
CG7365	5	7.84665726671122e-43	1.3421053366604e-41	0.84216352855573	0.378020554731726	0.140161147359152	1.26678810380679	1.65068883294929	1.53172905938658	1.43466322339198	4.20256405344346	4.56032117424472	1.50092766800515	1.68693697647744	2.85176837428635	2.01026828789613
Fer2LCH	5	1.34003363295805e-42	2.20033522531712e-41	0.961020563621942	225.63087933656	199.97063603397	249.471372970425	214.272565856616	383.207883597132	420.512677416967	418.874256919786	420.187308776916	267.83015108884	245.875764608152	297.96502157153	301.160621233079
Tsf3	5	1.38482076732782e-42	2.22928990191401e-41	0.971379376801365	2.04303640633975	2.47462931192236	5.51330509349406	4.55090198928235	18.9263279597294	17.9225317707575	17.2329129974874	21.8451260554987	7.54273101967336	4.44423301968831	8.92777716054915	8.35527465757515
Ugt86Di	5	3.23255904309429e-41	4.82532904432803e-40	0.957977907332903	18.69319492242	22.3509582559178	47.8918113783322	44.126727351744	95.0760164790078	122.84533161763	167.925066079784	199.047362357208	39.8745435502223	21.2570137709741	66.3234634638414	61.1858013777448
CG14304	5	8.29052354341472e-41	1.17353790157646e-39	0.958967307986895	9.17881862751701	5.87628292314307	11.0597762636978	15.1245957884133	24.9564555785149	28.9598652611428	68.434519436437	66.0467263243541	15.2718848569427	12.9851256413415	27.557523108512	20.7781292339993
Men	5	5.8749016579308e-39	8.03882376860198e-38	0.969072213861193	43.1927138817952	31.6888309141708	21.1127552596921	22.677234216364	88.1954862473168	101.247586454344	95.8749013303648	110.776106894927	71.8253414549904	57.9761269317824	57.7869221938853	63.523435303416
CG32625	5	2.5581188625745e-38	3.33367553360899e-37	0.934645616939198	0.140161147359152	0.740452961103979	0.920133655669056	1.16731997356045	15.9885734787826	19.4895605996395	19.5323863405541	23.362494422937	5.03892062168473	2.49395045253917	12.8445431549995	6.81911522070547
rdog	5	2.62179195314811e-38	3.36326748989781e-37	0.958063029232126	55.5614030651689	62.303713415157	76.4908033496952	104.185308130808	277.989887582169	213.733003692777	320.150201390792	281.117199274307	108.293884208303	85.4145851178807	158.91982876854	137.993773221227
CG10638	5	9.3251408985301e-38	1.14267771308854e-36	0.956214675270545	94.8082052816436	101.722875851067	100.23663304713	83.5817104993582	208.17956399546	230.220872240142	240.435125497818	286.856810055487	160.982763887716	131.548855499408	197.786199021164	169.050909662288
l(2)k01209	5	1.16378250550073e-37	1.38473251741464e-36	0.955801799575039	54.3721060283063	50.6313725923406	41.8253585359218	47.0873616155004	91.4424780420473	94.9113394506048	98.4809711191733	109.654573753777	71.2266041859063	66.0462616923994	77.3707521661373	81.2226635977835
LeuRS-m	5	1.2791741135458e-37	1.50028849603015e-36	0.96814051757566	9.65453744226212	7.54376018354536	5.42664148145959	4.61132309670594	15.6793361649987	19.2851655350027	21.7552105721851	26.0673684692401	16.1972060909819	18.6342199737735	14.9033560495183	14.2995437828534
IscU	5	2.69511122462655e-36	2.83677732745948e-35	0.953896079145163	39.6248227712066	38.3587399557798	54.0449278327769	38.6284065761958	101.028834769348	109.695915792664	105.762636705551	126.08173564474	61.7556692022101	53.7393061824582	71.4956031744616	73.5418664134355
HBS1	5	3.33603525496746e-36	3.46694296750416e-35	0.95325569777766	34.39191580901	38.3587399557798	48.4117930505389	51.8606291019655	94.4575418514401	101.451981518981	115.113828300688	136.241506452806	74.7645971395857	63.6924723872193	91.0794331467139	68.7330194806257
CG14695	5	5.6154465120855e-36	5.69170566224962e-35	0.950539339784404	1.09159877684945	1.67424022692927	3.95336007687425	4.73216531155316	30.0588712559488	29.7093138314776	38.4647168651355	42.3625852847733	10.4819867042687	4.51148414269346	17.5647483277987	12.229068020116
Elp1	5	6.98823669061817e-36	6.99675893048478e-35	0.961030111118322	81.2502190614071	90.050535028251	75.1041855571442	70.0473824364706	136.359197869155	125.638730834332	126.074651235973	141.783199620841	106.933117687657	110.970011859835	116.638842007935	114.283486260848
asRNA:CR45195	5	1.36665676364175e-34	1.26070247522458e-33	0.944646582357507	0.853739369476876	1.54084204609708	3.00006034449547	4.0071120224699	13.6692936254035	18.2631902118188	25.7409643668338	26.0013959315253	6.39968714233072	4.10797740466261	9.32949674972353	5.1493767023689
Ada2b	5	1.95407643956968e-34	1.76296346910627e-33	0.952297161335039	29.8725870689309	35.4239799774718	29.8657800751701	33.0696646932242	57.3490641973753	69.0212979299484	69.9675016651479	71.2585568038161	41.1808794100425	49.5024854331344	53.4684366102608	54.0393205192642
CG10283	5	3.6895962033084e-34	3.29256356838717e-33	0.951580954541277	45.3334485481483	50.4979744115085	62.1046437519793	59.2320042076455	74.4344257839344	74.8806231162021	94.8784628817028	101.342034001724	47.2771134225365	48.426467465052	68.38227635836	53.4382146526629
lncRNA:CR46216	5	8.09859938519296e-34	7.07335116515257e-33	0.863814010020423	0.378020554731726	0.140161147359152	0.573479207531322	0.623530006747996	7.17531003594225	4.70498425758019	8.57156340526996	7.52908537140664	5.14778194333644	2.56120157554431	6.96939416332393	6.41837797630471
CG10463	5	3.21547060573487e-33	2.69377690541666e-32	0.964225737537657	17.9796167003023	19.8163928201063	10.4531309794568	11.7410137726914	31.9142951386521	37.8851164169481	44.3666984456732	36.8208921167377	32.8529883036889	26.2335968733547	24.7454859842911	24.9858703002074
CG43191	5	6.18882175615748e-33	5.13234612303564e-32	0.862437558643526	0.140161147359152	0.607054780271796	0.486815595496889	0.623530006747996	4.62410219722532	2.93356036406157	9.56800185393214	7.92492059769488	1.44649700717931	2.62845269854945	2.80155342563955	3.27926956183193
CG3008	5	1.7721257531519e-32	1.42638749346834e-31	0.948824784212496	54.6099654356788	62.7039079576534	95.2968071611672	80.3793918059075	279.226836837305	299.170140710944	273.164296080799	313.509715292229	140.571266078026	99.8063254409813	184.077518040588	141.400039798634
Ilp8	5	3.23441786671968e-32	2.50514817790269e-31	0.947592917345159	4.65948988743807	1.67424022692927	6.20661398976953	3.04037430369221	45.9072835873724	73.3817259755326	183.408186589766	327.10005806146	33.6694482160764	30.537668745684	208.933917620754	114.350275801581
CG44085	5	2.74457674728387e-31	2.08638658288894e-30	0.948017961849326	12.0331315159879	24.0851346067362	38.4454776665789	29.263134925537	109.22362358462	138.720014971084	245.723914186871	308.297884812767	61.9733918455132	38.137045645265	133.762139496494	83.7606661456553
CG31142	5	7.31309519726963e-31	5.40905509635889e-30	0.945822082503988	10.1302562570073	10.8120156139338	11.49309432387	8.59911618666391	20.7817518424325	24.9400956566197	29.8800163843538	29.6298855058343	15.5440381610718	12.7161211493209	16.2089447143351	18.8412325527289
Cul2	5	1.01837971227881e-30	7.39902428124693e-30	0.944825012285831	112.88552024196	91.7180122886531	220.612390162959	196.931708026042	734.810709369392	771.79966183935	990.370031783268	896.904866303408	316.164577902185	173.513556254618	458.301352600761	340.566450265822
CG9689	5	2.89859160626724e-30	1.99978462919782e-29	0.945864968026738	74.8280150623476	61.3032270589154	144.175084348588	147.62808436838	148.496762435171	175.374863229278	291.023539045282	286.790837517774	111.614154518679	77.6807059722893	193.668573232126	154.958316567527
CG3448	5	1.05843285138117e-29	7.06482415434096e-29	0.951737161803645	4.18377107269293	6.47657473688787	9.67315847114687	9.74711722771241	22.5598663966899	23.7137252687991	23.3648419123317	27.1889016103901	13.9655489971225	14.3301481014444	11.9406740793571	16.0360718419235
upd2	5	1.35279706336503e-29	8.88517111218152e-29	0.942991210056718	3.23233344320262	3.60851384899592	11.5797579359044	5.81974524517806	15.6020268365528	21.4653795577948	42.9103653283976	62.0883740614716	6.67184044645993	10.4295829671461	32.528803024545	21.1788664784001
stc	5	5.9908958678537e-28	3.78348115962145e-27	0.941799488315312	136.90932038659	135.272518330362	139.755240134832	130.770595397194	200.525940479308	201.264904749934	212.151603378098	237.575324382599	156.410588378346	150.042914325823	182.671499478476	154.490789782392
Exn	5	6.10424467463393e-28	3.82563731135454e-27	0.942478665350036	147.612993718355	188.098197939906	214.459273708514	231.43216036492	228.898464018979	238.396674825613	332.95060300053	321.888227581999	170.61699085389	153.203717107065	222.542168704037	214.801745064711
CG6330	5	8.90887758011415e-27	5.30013658932878e-26	0.940056644459441	7.51380277590897	6.81007018896834	21.0260916476576	11.3180660207261	35.1612869333826	39.6565403104667	70.4273963337609	82.6718058284609	24.0352212499029	19.9119913108713	38.604811810808	26.1212924926764
p53	5	1.64137134140727e-26	9.69471849852783e-26	0.938679576699973	6.80022455379125	9.67813107686032	9.06651318690582	7.39069403819179	23.2556503527036	26.5752561737138	22.4450525751051	32.6646222407111	14.8908702311617	12.4471166573003	20.3265705033727	18.9080220934623
Jafrac1	5	2.15613710006066e-26	1.25545287882965e-25	0.939997582991147	194.947015785498	192.166842455287	259.697679190488	238.743114363177	437.788269479985	575.648531476273	480.423493402534	578.917234518507	383.168721378795	332.562462161782	449.212446895689	412.031258850628
Spn47C	5	5.9459284825703e-26	3.39000505846543e-25	0.936461979576641	2.5187552210849	1.47414295568099	8.11321345452705	4.0071120224699	8.02571264884791	12.8807868430508	36.1652435220689	57.9321041854447	7.86931498462843	4.64598638870375	36.345139121702	21.312445559867
clt	5	6.5442841426549e-26	3.70541881456529e-25	0.955045379988341	23.2125236624989	18.8159064638649	17.4728835542459	14.0370158547884	34.0016470066932	35.2279805766702	41.3007339882511	44.9355142556472	22.620024068431	21.5932693859998	23.8416169086487	19.3755488785967
upd3	5	7.33933098726132e-26	4.09904132009629e-25	0.934291802309358	2.04303640633975	2.207832950258	4.90665980925301	2.37574212203255	14.2104589245254	20.71593098746	26.4308063697537	40.0535464647584	4.60347533507801	9.08456050704317	18.4686174034411	12.6965948052503
mtg	5	7.94561349153918e-26	4.40766802469842e-25	0.937668881202029	18.4553355150475	18.8159064638649	36.8855326499589	37.6616688574182	43.5880037339932	43.9488366678387	64.1421691960458	59.515445090598	27.73650618606	21.5932693859998	39.0567463486292	33.9356687584917
CG6659	5	2.52624970313137e-25	1.36450724096767e-24	0.954082660280921	49.8527772882274	62.7706070480695	44.8585849571269	42.0724096993412	87.0358463206271	86.8036685533465	94.3419191016535	104.244825661171	75.962071677754	86.3561008399528	76.8686026796696	80.8219263533829
moody	5	3.25208976748027e-25	1.71151647378289e-24	0.936330654952093	16.0767414413217	15.6143501238925	22.5860366642775	29.6860826775022	37.8671134289917	45.5158654967205	52.6448024807129	61.6925388351835	29.6960099757903	22.1312783700409	43.3752319322538	39.2120424764352
GstD5	5	4.02694259805547e-25	2.10580883630799e-24	0.932710215689902	16.7903196634394	15.0140583101477	19.8128010791756	27.3296594879817	33.4604817075714	31.685132789633	61.3061520729305	55.4251477522858	26.321309004588	17.5582020056912	37.2992231459911	39.2788320171688
scaf	5	5.04758870441575e-25	2.60633353856939e-24	0.941970062071502	47.712042621874	26.9531954946281	83.0772378643124	89.9259267788368	76.9856336226515	96.4783682794869	301.831063757696	323.471568487152	55.4417125464124	46.2071804058822	235.598055352205	168.115856092019
CG13366	5	8.65165404697146e-25	4.41180619413886e-24	0.944545838674573	121.2105995	127.80222020376	159.25455284258	158.02051484524	157.387335206458	148.871636514711	173.980345883193	170.085418300451	141.932032598672	148.227134004684	164.945622606157	160.501848448404
Cht12	5	1.79854237569938e-24	9.00367860029995e-24	0.941557105132546	1.32945818422202	2.54132840233846	2.04676061211669	2.13405769233814	3.85100891276562	3.00169205227384	7.11523028799447	7.99089313540962	1.99080361543771	2.62845269854945	4.70972147421793	5.01579762090196
CG31793	5	2.52509150463997e-24	1.23398816982703e-23	0.945228894119544	21.3096484035183	17.0150310226304	26.4858992058271	18.6290200189824	42.1191264935199	46.4697091316922	60.6929591814459	70.6648039643839	30.6757618706553	30.6049198686891	34.5374009704171	32.5998779438223
disp	5	4.00014775936829e-24	1.94326704759844e-23	0.933592002066787	58.41571595364	50.4312753210925	71.0309957915262	77.9625475089628	83.3249985552211	74.5399646751409	121.858950107017	107.939287773195	70.3557136126924	79.3619840474178	93.2386759385263	102.595316632492
POSH	5	8.99154951486525e-24	4.29189659982812e-23	0.930715325101063	55.3235436577963	65.7720661167935	58.6380992706021	79.7147596242473	113.089090006918	123.594780187964	135.195895496804	141.717227083126	72.6962320282038	79.1602306784023	99.7666192626103	97.0517847516142
AlaRS	5	1.38490972382604e-23	6.57231724428429e-23	0.932062176498934	334.332628505827	322.696962399579	384.839934968211	343.211209098591	497.857617682502	506.426736252621	565.580656207432	596.202039399763	404.995416369958	347.42496034592	425.912710723577	369.018794618275
ssp3	5	2.48827633489385e-23	1.15416659375585e-22	0.931004031369258	42.241276252305	45.8957371727981	57.2514814780511	67.5096959246792	62.1422425610253	72.2916189641365	89.4363759697782	97.8454895028441	62.735421097075	63.2217145261833	82.5931068254048	75.1448153910383
CG7889	5	2.54533609461377e-23	1.17400052453815e-22	0.941270099301191	19.4067731445377	18.7492073734488	21.3727460957954	21.8313387124335	24.2606716225013	26.7796512383507	30.7231566101448	27.9805720629666	29.9137326190935	28.3183816865141	24.3437663951167	24.2511853521394
Cyp6d4	5	3.87283883858831e-23	1.74703334422033e-22	0.928933953308893	19.8824919592829	21.7506664421729	21.0260916476576	27.6921861325232	37.4032574583157	35.5686390177314	42.6804179940911	44.4077339539293	25.9402943788072	21.4587671399895	29.0639715679159	30.5961917218183
GstD3	5	7.86557267660588e-23	3.39875535131233e-22	0.925769189556623	98.6139557996053	72.3085769775707	135.855377593283	84.1859215735945	259.358339426691	320.290964056744	370.125422046775	462.739595602905	169.03850168994	124.285734214854	253.575006967758	240.515718247094
CG15673	5	1.30206119889796e-22	5.56766793903765e-22	0.915323348249351	0.853739369476876	2.2745320406741	2.04676061211669	2.19447879976173	7.25261936438821	7.3621200978581	10.3344929682877	10.167986879995	2.42624890204442	1.01442574642601	3.60499260398836	2.01026828789613
spn-E	5	1.63982276964361e-22	6.89105858539276e-22	0.931025362785143	7.27594336853637	8.010653816458	18.8595013467968	10.7138549464901	58.508704124065	68.4081127360379	74.0299045712319	81.088464923308	31.7643750871722	17.0874441446553	41.7683535755564	28.5925054998145
Dronc	5	2.00941892530013e-22	8.33198453369397e-22	0.928132616705022	34.6297752163824	32.622618179996	45.291903017299	38.6888276836195	56.4213522560241	60.4367052152044	68.8944141050502	74.9530189158397	42.1606313049074	33.6312204039206	53.7195113534947	44.4884161943789
Vps39	5	2.50486939600209e-22	1.02824888705886e-21	0.924315317434035	14.6495849970862	19.2161010063615	18.7728377347625	18.9915466635241	31.2958205110842	30.3906307136	30.7231566101448	32.0708694012787	23.1099000158636	22.5347851080718	26.1012895977546	29.1268218256822
GstD4	5	3.88071385046325e-22	1.56949067548292e-21	0.926526158346732	12.9845691454782	14.2803683155707	18.1661924505214	29.4443982478079	27.9715193879076	25.8939392915914	54.0244864865527	53.9737519225622	18.1567098807121	24.0815609371901	36.596213864936	34.136037380692
Gbp2	5	4.31562858222628e-22	1.73682895392538e-21	0.92544761008677	2.04303640633975	2.07443476942581	4.04002368890866	4.1279542373171	2.2275130154003	3.06982374048608	9.41470363106103	9.37631642741852	1.82751163296019	1.08167686943116	3.35391786075435	4.4146917543008
Swim	5	9.19604714486242e-22	3.66502655627769e-21	0.924429152233876	6.80022455379125	2.67472658317064	3.43337840466765	7.57195736046265	39.4906093263569	31.4126060367839	74.9496939084585	79.2412338672963	15.1085928744651	8.61380264600719	24.8459158815848	14.8338601087211
amd	5	1.95852492845447e-21	7.4788324012145e-21	0.917428566574716	25.353258328852	16.7482346609661	56.9914906419476	52.9482090355904	80.8511000449499	81.6256602492154	155.814506472967	157.220773446083	30.7846231923071	11.2365964432078	57.5358474506517	44.0208894092447
unc-13	5	4.13134667601574e-21	1.52785388333735e-20	0.922741788781255	325.293971025668	348.909704933104	500.189202586044	593.415014939739	680.848798114111	739.914031756016	1068.62877455895	821.234365544634	461.657734289656	377.889719067249	693.407742165077	581.275955069222
psh	5	6.87951242419242e-21	2.52146415190267e-20	0.884069321528462	0.140161147359152	0.873851141936163	1.61344255194452	1.59026772552568	3.46446227053578	3.61487724618414	9.8745982996744	9.11242627655964	1.66421965048267	1.55243473046716	6.11574003632835	2.34421599156343
AhcyL2	5	1.20709954921681e-20	4.38508287569468e-20	0.915641313440422	1.09159877684945	1.34074477484881	4.6466689731497	1.7715310477965	3.00060629985997	1.91158504087777	10.6410894140299	11.4214650965745	1.33763568552763	2.15769483751345	6.11574003632835	5.41653486530275
Dark	5	1.52868871770455e-20	5.52886976755697e-20	0.933645177352146	35.5812128458729	40.8266063011751	47.2851660940912	42.0119885919177	51.7054832208198	62.2081291087231	82.9212014977563	90.3905927410821	46.2973615276712	45.5346691758308	56.0293989912475	55.041163630266
CG10559	5	6.49690851444776e-20	2.25061683137621e-19	0.922683514416897	2.28089581371232	2.00773567900972	4.04002368890866	6.60521964168494	16.2205014641205	15.2653959304797	25.2810696982205	22.3069338195016	11.407307938308	5.78925547979119	15.3050756386927	10.9600667461802
obe	5	2.93849124363421e-19	9.80691589847028e-19	0.916186931748541	77.920187358191	40.8266063011751	86.3704551216207	67.9326436766447	205.009881529174	233.082403145057	246.873650858404	278.808160454292	117.873680513651	92.9467108944564	172.377435005882	144.939885457508
insc	5	3.53557428931832e-19	1.17518481438475e-18	0.917677933497941	44.8577297334031	41.2268008436717	45.9852119135747	51.4981024574239	58.276776138727	54.9180384700117	74.2598519055387	80.0329043198728	41.2353100708682	43.2481309936559	61.3019685991617	54.6404263858654
mal	5	4.66390127269656e-19	1.52552308561111e-18	0.918665021263344	13.6981473675959	17.9488182884558	28.1325078344813	19.8978632748781	39.6452279832488	41.56422758041	46.4362244544332	48.564003829956	23.2731919983411	26.2335968733547	30.2691303354391	31.5980348328204
Gcn2	5	1.19592302858396e-18	3.79093747670823e-18	0.929857848628467	44.6198703260307	40.1596153970142	68.9510691026994	61.1654796452009	75.67137503907	93.0036521806621	92.3490422043295	94.085054853106	67.5253192497488	61.8094409430753	67.8801268718925	60.2507478074764
Cht9	5	1.78475949491845e-18	5.52938696350207e-18	0.927352947466008	4.65948988743807	5.60948656147871	4.6466689731497	7.02816739365017	11.7365604142544	11.9950748962914	24.4379294724294	26.0673684692401	12.8225051197799	7.33603130890947	18.6192622493815	13.6316483755187
Tpc1	5	2.26021603252557e-18	6.94995266930147e-18	0.913034402599187	22.4989454403812	27.1532927658763	33.9389698407884	39.1117754355847	32.4554604377738	36.0455608352172	55.710766938135	54.0397244602771	26.0491557004589	23.9470586911798	28.2605323895672	31.8651929957542
firl	5	6.77987909749803e-18	1.9879574068021e-17	0.907573463959601	10.1302562570073	16.3480401184695	11.7530851599732	13.6744892102468	14.2877682529713	14.4478156719325	39.2312079794913	34.9736610607258	9.44780414857774	5.38574874176031	20.6780751439003	21.1788664784001
Tig	5	7.27686993651497e-18	2.12608904550846e-17	0.905739340568058	10.3681156643799	19.3494991871937	6.29327760180395	4.24879645216432	26.7345701327722	12.948918531263	143.014104863229	178.991710891937	35.2479373800257	27.1078614724217	45.7353345186534	18.8412325527289
GstE8	5	1.67261132774933e-17	4.76810381972986e-17	0.90432494457514	3.4701928505752	1.87433749817754	5.85995954163176	6.72606185653217	11.2727044435785	9.95112424992375	13.8603520943231	17.9527463303308	6.99842441141495	4.30973077367804	9.07842200648958	9.82464455371136
Tep4	5	2.69421265217913e-17	7.52363465115328e-17	0.907701873079293	244.659631926366	188.565091572819	286.043417248955	235.359532347455	425.0322302864	475.018027986773	492.22745656361	539.795519653686	325.853235529185	253.273388138718	408.638768389077	364.209947685468
Ets21C	5	2.86549301733138e-17	7.97481277026801e-17	0.902851161415673	47.4741832145014	28.6873718454465	92.7835624121687	42.7974629884245	99.4826482004283	136.607932636504	344.601267938733	459.309023641739	72.5329400457262	85.8853429789171	264.923585361935	180.004394342576
CG8303	5	2.98789327980919e-17	8.28736615784913e-17	0.907278448973156	8.46524040539927	6.20977837522352	13.5730210126964	10.5325916242193	13.2054376547278	12.948918531263	27.8104903755937	26.0013959315253	10.6997093475721	9.5553183680792	15.5561503819268	11.8951203164487
CG4998	5	3.16002641216172e-17	8.70597880666031e-17	0.910778205091081	5.84878692430094	3.27501839691547	8.11321345452705	10.8346971613373	11.4273231004705	12.8807868430508	24.8211750296072	25.7375057806666	10.6452786867462	5.85650660279632	14.4514215116972	13.7652274569856
CG34056	5	3.9960652296532e-17	1.08276222889283e-16	0.906094851795576	30.3483058836762	45.4955426303018	35.1522604092704	44.1871484591674	65.5438530126485	58.8696763863226	79.855237040334	83.6613938941819	35.4656600233293	31.5464355907611	48.597586591521	51.7016865935928
wus	5	8.82540851099484e-17	2.3075351552633e-16	0.904479954874302	26.0668365509699	20.2165873626028	32.1190339880653	28.1755549919121	46.4484488864941	56.4169356106812	56.6305562753618	65.7828361734953	34.8124920934191	25.0903277822673	45.2331850321854	40.6146228318378
CG13157	5	9.06056589520712e-17	2.36055232849249e-16	0.884653202439836	1.09159877684945	0.673753870687887	1.18012449177236	4.67174420412957	4.39217421188741	3.8192723108209	14.396895874372	11.0916024080009	2.37181824121858	1.88869034549287	6.56767457414953	10.4257504203125
CG14907	5	9.11443469101241e-17	2.36055232849249e-16	0.903875373064712	14.173866182341	23.4181437025753	16.9529018820392	31.6799792224811	56.189424270686	51.3751906829746	71.8837294510366	78.4495634147194	29.0428420458802	28.8563906705553	36.345139121702	39.0116738542348
CG18213	5	1.03622870923264e-16	2.6706802380088e-16	0.905642679975671	18.69319492242	10.6119183426855	40.3520771313363	29.2027138181133	59.5910347223085	94.7069443859678	97.1012871133334	107.345534933762	29.5871486541386	26.4353502423701	41.8687834728499	40.2806751281706
Ldh	5	1.52819057553349e-16	3.86116051409637e-16	0.888573206778269	1.09159877684945	10.3451219810212	7.50656817028604	20.2603899194197	54.4886190448749	79.3091828499985	128.220826356168	140.265831253403	30.8390538531329	22.4675339850666	56.6319783750092	39.5459901801024
stau	5	1.57336196052098e-16	3.96236248339792e-16	0.903352760773436	137.147179793962	135.47261560161	181.440437523395	232.519740298546	166.355217306191	195.541842940104	288.877363925087	319.645161299698	147.97383595034	148.361636250695	212.499178974677	182.475607349715
spel1	5	3.34122250979108e-16	8.23766871032576e-16	0.902333021247358	49.1391990661095	35.1571836158073	82.817247028209	66.9054848504431	62.9926451739312	73.1773309108958	105.226092925502	105.168441189177	68.9949470920465	55.2860820115765	100.971778030133	105.333687802564
CG1882	5	6.06768779316343e-16	1.4523532589467e-15	0.900736043913304	25.353258328852	18.8826055542809	31.6857159278931	23.5231297202944	52.2466485199416	54.3048532761014	55.710766938135	76.3384422078489	35.2479373800257	24.6868210442363	37.6507277865187	39.0784633949682
CG9572	5	9.78845894680786e-16	2.30267186112586e-15	0.892463366297226	1.80517699896718	0.740452961103979	1.87343338804783	2.49658433687976	11.0407764582407	20.3071408581865	36.6251381906825	58.9876647888801	8.359190932061	2.69570382155459	25.4484952653463	7.82095833170744
GstE3	5	1.67953112997465e-15	3.87330072390222e-15	0.895792017360806	2.75661462845748	3.8753102106603	4.56000536111529	5.51763970806002	10.9634671297947	11.3137580141689	16.3897727716964	11.5534101720039	8.14146828875761	5.04949312673459	11.2376647983019	8.42206419830858
wfs1	5	2.32647334385296e-15	5.33529222151755e-15	0.900349664957282	16.5524602560668	13.5466783209936	20.1594555273133	12.4660670617746	35.1612869333826	42.0411493978957	42.4504706597843	54.0397244602771	29.2061340283577	19.9119913108713	35.7425597379402	35.4050386546277
Hex-C	5	2.34170780336405e-15	5.34039474044967e-15	0.86598946363021	0.853739369476876	1.20734659401662	2.39341506025444	2.67784765915059	3.30984361364385	2.04784841730228	5.96549361646118	4.82421132510353	1.99080361543771	1.1489279924363	3.75563744992876	2.81174277669769
Pih1D1	5	2.45424107923861e-15	5.55077665579861e-15	0.893231892219004	173.063950307221	164.953613565523	178.927192774396	174.817582709003	208.875347951472	280.570189828999	284.891610130438	298.402004155563	182.101860288142	170.689009088402	212.800468666557	204.582945332491
CG10433	5	3.50783688110711e-15	7.82590782442646e-15	0.883869589026383	2.28089581371232	1.47414295568099	1.61344255194452	1.28816218840765	1.22249174560271	1.57092659981649	4.96905516779898	3.83462325938291	2.04523427626355	1.6196858534723	1.34531991488235	1.07521471762764
dpy	5	3.71221931114842e-15	8.25943646193185e-15	0.899265091043801	424.005625085288	468.567873139573	781.41262363778	1228.98464392867	942.308946918374	942.878330940326	2794.23022030761	1998.97610882762	998.561772675741	827.32897411062	1732.05373997543	1261.72779606178
CG31869	5	5.07807985042967e-15	1.11473357144459e-14	0.887290568048678	28.2075712173229	39.0257308599408	42.3453402081282	83.340026069664	69.6412474202846	113.443158644338	203.796850231623	231.439878375131	87.7190944161352	83.8678092887622	181.516555659601	123.634021963533
CG10089	5	6.76733382924908e-15	1.46595806696926e-14	0.890775388174646	5.61092751692835	3.1416202160833	4.6466689731497	4.79258641897676	7.71647533506401	9.20167567958896	11.7908260855632	11.751327785148	5.90981119489818	5.38574874176031	9.07842200648958	7.48701062804009
CG9411	5	1.41794280552735e-14	3.01588353196362e-14	0.890137449697814	14.6495849970862	9.47803380561199	24.7526269651383	22.9793397534821	42.9695291064254	37.7488530405235	120.479266101177	89.0051694490732	17.9389872374087	6.59626895585292	44.6808205970707	18.440495308328
CG6142	5	1.64692809804309e-14	3.46699479100865e-14	0.841073607840106	0.140161147359152	0.540355689855704	1.87343338804783	1.34858329583126	5.55181413857693	5.18190607506598	10.8710367483365	6.40755223025659	2.75283286699946	1.41793248445687	2.04832919593755	2.47779507303036
Nsf2	5	1.66377151717456e-14	3.49349466905451e-14	0.895953553020464	20.358210774028	25.8860100479706	36.7988690379248	36.0302989569809	50.7777712794682	46.1290506906308	67.1314845420324	65.0571382586336	55.4417125464124	36.321265324126	58.2388567317068	57.512376637404
Pi3K59F	5	1.77177346875478e-14	3.69194420773521e-14	0.910123112725611	13.2224285528507	14.0135719539062	21.3727460957954	16.9372290111215	19.1582559450673	18.9445070939414	22.7516490208472	22.2409612817869	20.8238122611783	20.9207581559484	21.8330189627767	22.9821840782035
SP1173	5	2.38650004935268e-14	4.93530614740189e-14	0.892924904606606	301.50803028841	246.459902053987	330.50185022262	256.144393301175	423.87259035971	486.396019918219	486.55542231738	535.771194853085	338.535579501606	349.980503020115	434.499466942179	432.068121070668
CG13579	5	2.42852609295629e-14	5.00959779476662e-14	0.800750267277374	0.140161147359152	0.140161147359152	1.26678810380679	0.502687791900785	4.23755555499546	3.3423504933351	9.79794918823884	5.02212893824766	1.22877436387595	0.140161147359152	3.20327301481395	2.14384736936306
uzip	5	6.55869226292401e-14	1.33947421588572e-13	0.887664450039825	66.7407952116803	50.2311780498443	102.923205020198	84.3067637884414	79.3049134760305	106.153068005627	135.42584283111	150.293656986039	80.5886778479503	77.8152082182993	114.328954370182	111.077588305642
Ptp61F	5	6.71849959823922e-14	1.36531885399861e-13	0.890513838721143	137.385039201335	164.953613565523	198.94648715435	200.315290041764	197.742804655254	261.425185441356	287.804276364988	344.912643244431	193.042423114136	191.200601604971	300.576198901164	259.951474600532
Nct	5	8.21986637101023e-14	1.64197330671518e-13	0.889379475004582	112.409801427214	92.3850031928141	127.102352777804	118.928058342167	119.428454939488	122.027751359082	146.616613100701	149.304068920317	113.900242273365	116.551855069262	142.549755509684	138.928826791496
CG4267	5	9.31114513138497e-14	1.84648554417079e-13	0.903557947436194	4.89734929481063	5.14259292856605	8.80652235080253	11.0159604836081	10.5769204875648	10.7687045084708	17.999404111843	12.4110531622952	8.57691357536435	7.73953804694032	10.233365825366	8.82280144270941
GstE7	5	1.010803487756e-13	1.99968593601851e-13	0.830382028003923	0.378020554731726	1.27404568443271	2.8267331204266	2.37574212203255	4.62410219722532	6.47640815109881	7.72842317947892	8.38672836169786	3.78701542269042	2.56120157554431	6.16595498497517	4.34790221356734
f	5	1.85685577103005e-13	3.5954683679615e-13	0.870673658046903	8.94095922014442	3.80861112024422	10.9731126516634	9.92838054998324	8.87611526175355	16.9005564475737	57.3203982782816	47.706360839665	5.80094987324651	6.86527344787345	11.5891694388295	14.099175160653
mIF3	5	2.03116727689099e-13	3.89623442599884e-13	0.886641197366479	7.9895215906541	9.01114017269939	8.89318596283699	8.59911618666391	9.95844585999712	12.1313382727159	13.0938609799676	15.84162512346	13.802257014645	12.3798655342952	9.27928180107677	10.2253817981121
slow	5	4.01937767473663e-13	7.53403897479171e-13	0.880078253142705	25.5911177362247	29.9546545633523	34.3722879009605	37.5408266425711	49.1542753821029	86.6674051769225	95.8749013303648	148.512398467741	56.2037417979744	41.6341040415324	97.9588811113252	82.6252439531863
Hr38	5	6.01865476256956e-13	1.11542111965454e-12	0.851239103712993	0.378020554731726	2.207832950258	1.52677893991009	5.03427084867118	2.923296971414	1.63905828802875	19.9156318977318	16.4353779628924	1.93637295461187	1.6196858534723	7.77283334167273	4.74863945796811
CG9691	5	8.54013642112998e-13	1.57207443985375e-12	0.881770480026528	25.5911177362247	20.8168791763477	56.8181634178788	42.3140941290356	53.2516697897392	57.7114376867142	67.9746247678232	85.0468171861907	36.8264265439752	31.2101799757352	53.0667170210861	54.0393205192642
Nrx-1	5	1.09740835608714e-12	2.00661973351346e-12	0.813772704394832	1.09159877684945	1.4074438652649	1.18012449177236	1.46942551067847	0.835945103372866	2.04784841730228	4.66245872205677	3.83462325938291	1.39206634635347	1.55243473046716	1.64660960676315	2.34421599156343
Xpc	5	1.17070225323807e-12	2.13588122201879e-12	0.881733457741157	222.776566448088	184.963340690351	306.236038852979	222.550257573651	385.75909143585	386.71936006369	422.323466934384	421.968567295212	273.001063867294	230.677010808991	315.540253597909	295.817457974401
CIAPIN1	5	1.20719009269964e-12	2.19756777407185e-12	0.866242606212395	34.867634623755	63.971190675559	83.8572103726223	73.189280022498	128.705574353004	138.447488218235	145.850121986345	171.47084159246	93.9241897502813	78.4877194483511	118.195505415986	114.550644423781
cactin	5	1.71039821719484e-12	3.09303289937656e-12	0.88384912343428	26.7804147730875	23.4848427929914	44.5119305089891	28.1755549919121	51.3962459070362	55.9400137931952	63.5289763045612	65.4529734849216	38.4593463687504	34.4382338799821	47.1915680294108	43.9540998685112
CG12814	5	2.13186098816422e-12	3.82152373642538e-12	0.875427665062968	84.1045319498777	57.7681752668627	97.2900702379594	145.029976749165	123.912395989354	191.658336712006	246.873650858404	297.346443552126	125.167389064313	100.344334425022	190.906751056552	167.715118847619
mus201	5	2.54189922086592e-12	4.53673752245852e-12	0.875146974226608	28.9211494394407	24.6187273300648	36.1922237536836	35.5469300975919	41.6552705228442	46.7422358845412	66.7482389848547	47.904278452809	28.9339807242284	24.7540721672416	44.1786711106027	35.137880491694
Osi14	5	2.59201241667591e-12	4.61614358804972e-12	0.875859503513464	5.84878692430094	1.67424022692927	15.0463024172818	5.51763970806002	17.8439973614859	32.2983179835434	66.2883443162412	63.7376875043393	14.2921329620775	5.18399537274489	17.9664679169732	16.6371777085246
prage	5	3.06637348506292e-12	5.40234470222458e-12	0.864392110856333	16.7903196634394	37.024758147458	48.8451111107111	42.6766207735774	61.214530619674	68.4762444242502	108.138759160053	113.678898554375	37.534025134711	41.2305973035015	62.8586320072122	44.6219952758458
CG9646	5	3.64418591462685e-12	6.33872168624712e-12	0.8745735789982	44.382010918658	31.155238190842	44.1652760608514	31.3174525779396	59.5910347223085	61.5949439148127	82.6146050520138	87.6197461570643	38.8403609945312	39.0113102443318	50.4053247428059	47.3603664459178
Spn42Da	5	4.53156140911556e-12	7.79960569577332e-12	0.874256169403928	77.920187358191	99.2550095056716	109.336312310746	153.186826251352	151.279898259227	140.559570552815	204.563341345979	203.599467459525	117.655957870347	90.592921589277	154.651558133563	146.743203057311
CG13197	5	5.33551980994854e-12	9.12596200826615e-12	0.872226077676716	18.69319492242	19.6829946392741	14.8729751932129	12.2243826320802	16.6843574347964	20.5115359228232	23.824736580945	22.2409612817869	18.9731697930997	19.2394800808198	16.3595895602756	14.7670705679876
Cht6	5	8.35608345468164e-12	1.40293343891485e-11	0.874937733271519	113.361239056705	103.190255840221	187.766881201908	310.221284445302	202.304055033566	290.926206437261	454.362795514447	493.020990413955	232.50465221287	193.28538641813	422.24701947236	295.884247515134
GstD6	5	1.38418072913281e-11	2.23703224137408e-11	0.869803838999096	7.9895215906541	12.1459974222557	14.5263207450751	24.4294463316485	20.0086585579729	17.8544000825453	45.8230315629486	32.7305947784257	17.3946806291504	13.0523767643466	30.319345284086	25.3866075446084
Fdx1	5	2.36271153088666e-11	3.72319801700181e-11	0.905806385189473	2.5187552210849	3.27501839691547	7.67989539435488	8.29701064954591	10.8088484729028	11.5181530788056	8.34161607096332	10.0360418045656	7.59716168049923	4.30973077367804	8.37541272543432	8.42206419830858
CG6325	5	3.34322882192633e-11	5.15938132105548e-11	0.868140471140516	20.8339295887732	19.6162955488581	27.8725169983779	21.7104964975863	29.8269432706109	31.8213961660575	31.8728932816779	34.6437983721525	25.7225717355038	26.7716058573959	32.7798777677791	31.0637185069527
DOR	5	3.78001183812373e-11	5.8007284469151e-11	0.86266957670762	32.4890405500294	19.7496937296902	49.1917655588488	34.2176657342727	59.9002720360927	81.0806067435176	76.4060270257344	99.4288304079975	37.4251638130594	28.3183816865141	50.5057546400996	49.8983689937891
CG13887	5	4.25709354171513e-11	6.50851731424231e-11	0.867372512458772	105.749738020783	82.5802369016489	93.8235257565819	85.3339226146431	118.191505684352	129.045315244944	129.600510362008	147.984618166024	91.7469633172475	90.3911682202617	110.211328581144	115.018171208916
egg	5	5.01873224889783e-11	7.60217560211277e-11	0.864151047626877	115.977692537803	110.060262153079	122.50918133998	113.188053136925	125.381273229828	137.493644583264	141.481122634518	136.439424065949	132.461097614976	125.429003305941	143.202549842093	145.808149487042
SPoCk	5	9.35778039865087e-11	1.38928349137294e-10	0.8544454036488	99.08967461435	76.3772214929521	118.955973246568	123.459641398938	129.16943032368	124.003570317237	141.941017303132	166.852763952431	102.30651151746	105.858926511444	132.757840523558	122.899337015464
ebo	5	1.16271232965721e-10	1.69855306521098e-10	0.881831602318878	78.1580467655637	85.9151914224533	113.842820136536	116.209108508105	115.717607174082	111.262944621546	120.479266101177	126.279653257884	108.45717619078	117.291617422318	115.182608497178	129.37792246661
Ncc69	5	1.56609075907469e-10	2.26765522610286e-10	0.858586686382613	76.4930309139555	91.9181095599015	124.155789968634	159.470621423406	114.171420605162	126.728837845728	195.135500639406	194.627202330323	124.623082456055	103.370634960254	168.058949422259	134.988243888222
GstE5	5	1.67407093408945e-10	2.41548723530306e-10	0.854526629724853	3.4701928505752	1.87433749817754	10.2798037553879	6.48437742683773	12.664272355606	14.9928691776306	16.5430709945674	22.2409612817869	6.45411780315657	4.44423301968831	14.0497019225228	10.6261190425129
Myo61F	5	1.84128311845e-10	2.64282069973331e-10	0.856704638600171	98.6139557996053	85.9151914224533	113.322838464329	142.733974667068	114.4033485905	131.838714461647	173.903696771757	200.564730724648	109.545789407297	95.838509183678	141.445026639454	117.355805134587
CG3342	5	1.98453214517666e-10	2.83356676728702e-10	0.858777917286533	6.80022455379125	7.74385745479362	11.2331034877667	11.2576449133026	12.818891012498	12.2676016491404	18.5359478918919	14.9839821331688	13.3123810672124	10.0933273521204	12.99518800094	15.1678078123884
CG11665	5	2.90830250999778e-10	4.08156642856099e-10	0.854228429142039	57.7021377315223	55.7005034639637	68.3444238184584	72.5850689482621	64.1522851006209	67.7267958539157	78.3989039230585	81.484300149596	71.8797721158163	81.3122666145671	67.9303418205389	78.4175028869782
sas	5	4.93482323461012e-10	6.74124771316956e-10	0.845915148836286	360.497163316811	311.358117028843	421.845297306913	648.639907124918	446.292295609043	595.679247810677	951.892177842621	982.999028021102	523.164381022856	471.637784536418	753.263960952064	606.188453762806
Grip75	5	6.94862170004553e-10	9.24605902064405e-10	0.855595844983415	22.9746642551263	20.8835782667638	33.7656426167194	26.8462906285928	40.7275585814924	49.8081618540927	48.4291013517573	43.7480085767823	29.2605646891835	27.9148749484833	42.0696432674371	37.9430412024992
dally	5	1.08640079364281e-09	1.40471490078768e-09	0.844796757297973	322.915376951943	352.644853996406	340.988147278786	589.54806406463	564.807496116713	679.2086975589	882.06483732483	906.338939196611	470.148917378485	517.368548179916	677.389173546748	567.91804692253
GstD11	5	1.1258881600402e-09	1.44883100218339e-09	0.802564314021883	0.378020554731726	1.20734659401662	3.86669646483981	2.25489990718535	1.84096637317045	3.27421880512286	5.7355462821545	6.27560715482715	3.84144608351625	3.36821505160603	4.60929157692435	3.94716496916657
MetRS	5	1.2996947730832e-09	1.65948586112179e-09	0.844261842432957	74.1144368402299	65.1050752126326	69.9043688350783	55.6671588696525	89.7416728162362	98.5904506140666	123.545230558599	130.765785822484	106.824256366005	97.5870383818116	106.244347638047	81.8905590051182
asRNA:CR44807	5	1.51448418161421e-09	1.92773878000817e-09	0.891572084395012	2.04303640633975	1.67424022692927	4.04002368890866	2.43616322945616	4.54679286877934	5.38630113970273	2.43963449042574	3.30684295766522	3.3515701360837	3.63721954362661	5.71402044715396	5.81727210970355
subdued	5	1.62914985518252e-09	2.06728289197041e-09	0.843075839383845	32.7268999574018	35.4239799774718	30.9057434195831	38.0241955019599	39.7998466401407	47.0147626373903	60.3863627357039	60.0432253923157	39.9834048718741	35.0434939870283	48.8988762834018	45.2898906831803
CG9917	5	1.95416578831515e-09	2.46447021844353e-09	0.844167410831447	46.9984643997564	37.2915545091223	60.8913531834975	43.0995685255425	66.7808022677837	79.6498412910599	86.8303061809695	97.7135444274147	60.340472020738	45.5346691758308	63.6118562369141	63.4566457626824
mus205	5	2.08198319768367e-09	2.61762359157472e-09	0.837777783710011	46.0470267702661	21.5505691709246	65.3978610092877	36.1511411718281	99.6372668573204	119.302483830592	126.764493238892	131.491483737346	51.5771356277778	39.3475658593575	75.5127990662057	67.864755451091
CG15784	5	2.16154375206696e-09	2.70935484037706e-09	0.845088799479419	106.939035057645	141.008640106146	382.673344667351	550.455607561559	1167.97487665215	1257.2379403517	1492.65165902045	1508.60223599423	675.896815300159	352.267041202288	1031.25391666077	695.486069723444
Qsox1	5	3.08455228000891e-09	3.7967277689465e-09	0.84798480915227	19.4067731445377	20.4833837242671	32.5523520482374	25.3961840504263	29.2857779714891	32.775239801029	34.8622086276646	37.4146449561703	26.4301703262398	28.5201350555296	34.0854664325958	34.0692478399584
Men-b	5	4.07929220205893e-09	4.9763728051863e-09	0.840990586718784	51.9935119545804	42.5607826519936	54.8249003410868	53.914946754368	65.1573063704182	88.4388290704408	83.840990834983	113.151118252657	63.2797277053332	57.5726201937513	90.5772836602461	79.5529250794472
Zasp52	5	4.24951753513491e-09	5.17634109250113e-09	0.829210931724868	200.417782155067	127.668822022927	260.824306146936	287.019579194639	238.871367388509	301.895408239435	385.378595222449	426.718590010672	216.66532991255	191.604108343002	264.321005978174	248.530463135109
CG31673	5	5.24351047567808e-09	6.32147151326242e-09	0.834992335952763	27.2561335878327	21.8840646230052	35.7589056935114	40.8639875508692	45.2114996313585	39.6565403104667	47.4326629030953	55.5570928277153	42.0517699832559	38.6750546293061	44.8314654430111	49.0301049642543
CG6701	5	6.13928169155328e-09	7.39054291607807e-09	0.840216647494828	201.844938599302	116.730171194688	223.558952972129	199.650657860104	236.938634177359	260.198815053535	360.314335783021	401.121245377365	197.886751927635	179.431655079071	275.820229218292	254.942259045521
CG13506	5	7.53681386420915e-09	9.02000609696168e-09	0.836724745812098	99.8032528364679	88.5831550390968	152.581454715928	156.207881622532	99.4053388719824	140.763965617452	164.705803399491	169.22777531016	95.3393869317529	103.70689057528	135.419232801838	127.841763029741
CG5880	5	7.57834772481421e-09	9.05651161873722e-09	0.884412981396275	1.09159877684945	1.20734659401662	3.60670562873651	2.19447879976173	3.85100891276562	3.27421880512286	2.74623093616795	2.58114504280341	3.18827815360619	3.56996842062144	2.95219827157996	3.21248002109846
Xrp1	5	8.00902661496781e-09	9.54341197516483e-09	0.838614703330641	1277.44517873806	1556.16324146433	1628.54943127434	2236.98997907659	2433.21934599893	2631.52222328098	2670.2886071162	2749.21580771934	1730.81745276579	1536.35756395389	2108.66585482643	2041.29531550273
CG3589	5	9.19919366668203e-09	1.08669611515769e-08	0.82804072039261	5.13520870218323	6.3431765560557	9.23984041097468	8.71995840151112	10.5769204875648	10.9049678848953	12.5573171999187	11.751327785148	9.66552679188115	9.82432286009974	12.2921787198848	9.75785501297785
Oseg5	5	9.3355879827667e-09	1.10122381233498e-08	0.841020598491808	3.23233344320262	2.34123113109019	7.59323178232047	4.30921755958794	8.72149660486161	7.22585672143361	12.7106154227898	11.4214650965745	5.90981119489818	6.46176670984262	7.12003900926436	7.42022108730666
Ect4	5	9.44233797287749e-09	1.11221800225716e-08	0.831775043991292	128.108522313804	198.770052406481	164.974351236852	237.353428892434	273.274018546964	300.805301228037	364.759984246283	376.24959865892	196.907000032771	209.089400324339	264.22057608088	231.298761625876
l(2)37Cb	5	1.01942738142784e-08	1.19393706155815e-08	0.835779049440795	34.6297752163824	33.4230072649891	43.0386491044038	35.4865089901684	44.9795716460207	41.2235691393485	47.6626102374018	47.3764981510911	39.0036529770087	41.6341040415324	44.3293159565432	45.8242070090479
Ets98B	5	1.25377930507935e-08	1.45594456785028e-08	0.861103303758997	10.843834479125	9.01114017269939	16.4329202098327	19.1728099857949	19.5448025872972	14.7884741129939	21.6019123493139	22.7027690457898	13.0402277630832	14.7336548394752	13.748412230642	17.5054417380596
CG11576	5	1.73185956475155e-08	1.99979845662591e-08	0.825065755717788	18.9310543297925	12.1459974222557	20.6794371995199	26.1816584469331	21.1682984846625	22.9642766984643	33.7124719561313	33.1264300047139	16.2516367518077	13.7248879943981	23.1386076275935	16.8375463307249
CG33181	5	2.49768976821072e-08	2.85202127913909e-08	0.826740887785613	23.2125236624989	29.754557292104	27.9591806104125	42.0724096993412	55.8801869569021	47.6279478313003	68.2812212135657	61.8904564483273	37.2618718305818	36.321265324126	58.8414361154683	38.9448843135013
PEK	5	3.30867262629854e-08	3.72622801946653e-08	0.822188235253079	172.588231492475	210.709189590962	192.533379863802	267.563982604237	264.074208461894	280.093268011512	332.644006554787	346.825846838158	253.242733987514	228.390472626815	317.2475618519	282.793497531375
Sulf1	5	3.33268933664491e-08	3.7430067652332e-08	0.819814479897083	67.2165140264252	70.9078960788328	79.0907117107281	152.522194069692	131.256782191721	170.128723236934	251.472597544538	257.367085697012	114.553410203274	93.0139620174619	169.967117470836	105.801214587698
DNApol-iota	5	4.00504025802576e-08	4.47365721338659e-08	0.813726977952636	35.3433534385002	21.4838700805085	36.2788873657181	36.5740889237932	46.293830229602	44.9708119910227	54.7143284894726	54.3695871488506	35.1935067192	34.9089917410181	41.7181386269094	41.8168345650402
TyrRS	5	4.28612774915143e-08	4.76171973214253e-08	0.822149828797161	140.001492682433	132.73795289455	105.003131709024	103.399833734301	154.758818039295	158.410072864427	153.438384018465	185.193129437119	153.144748728795	136.92894533982	144.96007304473	127.774973489007
Pvr	5	4.61130809466001e-08	5.11605938610253e-08	0.818661972895869	74.3522962476023	95.7199577136186	95.8167888333743	146.540504434755	116.645319115433	132.928821473043	186.090905490011	210.856446608142	123.534469239538	110.768258490819	173.281304081526	140.331407146899
CG7457	5	5.37994100793671e-08	5.90498872662572e-08	0.817802298739827	33.6783375868922	20.8835782667638	47.1118388700222	32.7675591561061	44.9795716460207	54.3048532761014	64.448765641788	63.8696325797689	34.9213534150709	30.8066732377045	43.4254468809008	46.2249442534489
RfC4	5	6.95602472639077e-08	7.57413302435918e-08	0.816376213529548	88.6238606899572	77.4444069396099	105.176458933093	78.9897063351642	112.238687394013	127.273891351426	129.523861250572	158.540224200377	93.2165911595451	100.075329933002	121.710551821262	107.671321728236
Rab30	5	7.09151716744838e-08	7.71143787347698e-08	0.824982442863605	4.89734929481063	5.74288474231087	13.0530393404898	9.92838054998324	12.0457977280383	18.8763754057291	22.0618070179273	19.0742794714808	10.8085706692238	7.73953804694032	13.3969075901144	10.9600667461802
dre4	5	8.3500647803106e-08	9.02026734820395e-08	0.818292680814757	566.007691286716	472.03622584121	591.619313282369	544.11139128208	608.56457601713	600.380334297319	675.572131117453	690.674713407227	608.511657197774	576.41503417843	661.822539466241	661.890930734515
raw	5	9.75502691540644e-08	1.05241486170154e-07	0.815432126318715	122.637755944235	139.207764664911	117.222701005879	159.953990282796	169.215662458691	175.306731541065	240.281827274946	249.780243859821	138.55733162747	149.101398603751	211.745954744974	169.184488743755
serp	5	1.33106024301596e-07	1.41738062194047e-07	0.814877766529709	162.122417568083	114.662499391789	168.094241270092	151.736719673186	204.159478916269	253.658172985157	259.827350691013	332.83966884264	212.256446385658	162.8206276968	260.755744624251	219.009486130918
CG11309	5	1.98118324793455e-07	2.08265230032557e-07	0.811238343436995	11.3195532938701	12.0792983318396	13.9196754608342	11.4389082355734	14.9062428805391	16.9005564475737	18.0760532232785	17.8208012549013	15.7073301435494	12.1108610422746	18.0166828656199	17.5054417380596
mRpL22	5	2.02760136961931e-07	2.12600347951144e-07	0.807873264378652	38.4355257343437	40.6265090299268	30.2990981353421	30.8340837185507	42.2737451504118	45.7883922495695	45.6697333400777	45.9910748590822	45.9163469018904	36.1867630781159	44.37953090519	43.6869417055772
dpp	5	2.33245001636175e-07	2.43941587698471e-07	0.814416039482523	50.3284961029723	36.1576699720489	111.242911775503	110.469103302863	51.3189365785899	83.7377425837951	108.215408271489	102.859402369162	70.192421630215	89.9204103592251	82.241602184877	96.5842579664802
Lst	5	2.38303139068278e-07	2.48914602003888e-07	0.814062176821734	7.9895215906541	7.27696382188102	12.3597304442143	13.3723836731288	7.02069137905033	11.2456263259566	17.0029656631807	17.6888561794719	8.90349754031937	8.0085425389609	11.6895993361231	7.62058970950705
GstD7	5	2.61297971365556e-07	2.71895607720053e-07	0.804602118800694	5.13520870218323	9.27793653436372	9.93314930725013	20.2603899194197	16.7616667632422	13.8346304780223	28.4236832670782	22.3729063572163	10.2642640609653	8.47930039999689	17.8660380196795	19.0416011749293
mthl4	5	2.67729065643051e-07	2.77883138929134e-07	0.809359901242297	19.6446325519102	23.8183382450717	31.4257250917898	26.6650273063221	29.7496339421649	30.5950257782368	38.5413659765711	40.7792443796204	31.5466524438688	26.0318435043393	29.9678406435582	32.7334570252893
Nup93-2	5	3.69632232002368e-07	3.81241284515005e-07	0.80275150127072	47.4741832145014	54.1664243843937	66.8711424138733	59.9570574967287	57.7356108396056	62.2081291087231	71.2705365595522	66.4425615506423	72.4785093849005	64.499485863281	66.9762577962498	62.0540654072798
oys	5	3.9137317004395e-07	4.02653349130429e-07	0.807060575940548	46.5227455850111	40.4931108490948	41.2187132516809	39.1721965430082	46.3711395580482	55.4630919757098	60.0797662899614	79.0433162541521	38.8403609945312	40.5580860734502	48.9993061806953	55.5754799561336
BI-1	5	3.92409295623255e-07	4.03214057204872e-07	0.806854106663273	93.6189082447807	84.3144132524669	95.1234799370988	98.6265662478362	104.430445220971	107.175043328811	142.630859306052	125.224092654449	91.2570873698153	77.8152082182993	94.5944795519896	96.1835207220793
scb	5	4.56442482288647e-07	4.67255957554837e-07	0.801692065549925	187.81123356432	246.726698415651	207.006203073553	237.897218859247	281.468807362238	291.130601501897	368.055896038013	354.940468977068	254.440208525682	188.577807807771	301.078348387632	274.979121265561
Bin1	5	6.74300352418015e-07	6.86849366420832e-07	0.800847468021945	32.4890405500294	34.7569890733109	57.6847995382232	33.4926124451894	61.2918399481199	61.3224171619636	73.4167116797478	68.2238200689397	49.8353544813509	44.122395592723	59.3435856019361	63.2562771404818
CG18659	5	1.18031189369866e-06	1.19486567783798e-06	0.800460636401127	66.7407952116803	59.5690507080973	121.295890771497	86.2402392259968	79.3822228044766	93.5487056863598	123.775177892906	118.956701571551	77.1051155550968	69.8795757036927	90.2759939683648	90.6399888412019
CG5323	5	1.63230539619559e-06	1.65039745107953e-06	0.823257205071727	22.2610860330085	18.6158091926166	14.8729751932129	10.8951182687609	25.6522395345286	27.1884413676241	31.9495423931135	26.1333410069547	22.7288853900827	17.8272064977117	22.8875328843596	26.8559774407444
CG30108	5	5.53117050071549e-06	5.55145596709953e-06	0.80823535304656	3.4701928505752	2.34123113109019	4.30001452501199	6.36353521199052	7.40723802128014	6.81706659216008	6.65533561938114	7.99089313540962	4.87562863920723	5.65475323378089	4.55907662827754	5.41653486530275
reb	5	0.000151720044082044	0.000151720044082044	0.801491119945315	3.70805225794776	5.14259292856605	8.19987706656148	16.091333507191	14.2104589245254	14.039025542659	11.4075805283854	15.1159272085983	8.79463621866768	9.95882510611002	11.4385245928891	15.1678078123884
Act87E	6	4.90871596259965e-103	8.06011161058863e-101	0.974380820593428	38.4355257343437	41.6936944765843	0.573479207531322	0.865214436442417	20.3952052002027	20.0346141053375	3.43607293908792	5.41796416453592	21.2592575477851	27.9148749484833	6.96939416332393	8.95638052417633
SPARC	6	1.82325939401229e-49	3.93919990127393e-48	0.967050395024494	285.571449994449	409.472479030914	10.9731126516634	11.0763815910317	518.421899049127	350.882092064043	64.1421691960458	81.484300149596	260.863026503132	369.886835429637	144.056203969087	106.8030576987
kek2	6	2.94523677532572e-32	2.3028946595642e-31	0.92968060726702	8.70309981277184	13.6800765018258	1.52677893991009	0.804793329018813	10.6542298160108	9.47420243243802	3.28277471621681	2.91100773137696	5.41993524746563	4.04072628165744	5.56337560121355	5.41653486530275
Raf	6	2.01858655909505e-30	1.41646116668123e-29	0.929361764848279	176.156122603065	251.529032925609	70.3376868952507	90.3488745308023	277.294103626154	208.214336947583	99.8606551250133	81.022492385593	215.685578017685	213.393472196668	90.878573352127	77.1485016130424
htl	6	9.46095697815205e-30	6.36675875333019e-29	0.939727763040076	130.249256980158	233.386880332433	3.0867239565299	4.18837534474073	156.846169907336	112.421183321154	17.2329129974874	22.1090162063575	117.057220601264	241.168185997793	42.8730824457859	39.746358802303
CG32813	6	5.25481987826878e-28	3.34434660469664e-27	0.950958669716558	13.4602879602234	16.5481373897178	4.73333258518415	5.51763970806002	10.113064516889	7.90717360355614	2.43963449042574	2.44919996737399	8.03260696710593	9.28631387605861	5.51316065256675	4.08074405063349
eEF1alpha1	6	1.76748295966114e-27	1.07489148880133e-26	0.941095823306383	22256.882768406	22395.360254706	17456.531542407	17898.3827077047	22679.0635887569	21663.9049303092	18798.1047933821	19272.1698234432	21203.2775018877	19616.9564861324	19531.5457270117	19189.1091615752
Him	6	3.67195026153841e-26	2.12300786248101e-25	0.942818916663137	85.5316883941137	271.271963688773	1.78676977601339	4.49048088185876	41.1914145521682	24.5313055273462	2.97617827047461	3.63670564623876	37.3707331522336	61.2714319590343	13.7986271792888	12.0954889386491
vkg	6	6.89547248067954e-26	3.87752253879308e-25	0.935214868057336	387.137416942537	729.161219395244	7.85322261842377	18.2060722670171	810.187304604213	439.793945181036	132.129931039381	97.9774345782735	387.14215961908	709.975764466647	216.415944969126	158.765320389334
CG33993	6	1.5238930158096e-25	8.34077443986455e-25	0.934824879348843	49.1391990661095	46.3626308057109	15.9996021496606	21.9521809272807	31.4504391679763	24.0543837098604	13.0938609799676	10.4318770308538	25.6137104138522	29.7979063926273	14.3509916144035	15.835703219723
CG1812	6	2.71150128885395e-23	1.24365506041849e-22	0.930816314194414	34.1540564016372	32.1557245470833	27.699189774309	27.5109228102524	25.1110742354068	22.7598816338275	22.0618070179273	21.6472084423544	23.9263599282512	23.543551953149	19.1214117358496	22.314288670869
meso18E	6	6.33336372079455e-23	2.76579341211294e-22	0.935288295836882	20.1203513666554	18.2156146501201	1.35345171584122	0.925635543866023	11.3500137720245	8.99728061495221	1.82644159894132	1.45961190165335	9.44780414857774	18.7687222197838	5.36251580662633	9.89143409444483
Swip-1	6	6.41719777189544e-23	2.7875763866276e-22	0.929509553930383	42.4791356596773	51.1649653156694	39.6587682350609	40.3806186914804	29.7496339421649	26.7796512383507	23.0582454665894	25.4736156298077	36.0643972924134	40.6925883194605	31.9764385894304	28.7928741220148
Col4a1	6	2.28092927524148e-22	9.41026600489075e-22	0.924918203257942	562.91551899087	1205.12592860446	10.4531309794568	26.6046061988984	1317.18188055288	664.015331087565	202.417166225783	137.165121980811	590.821692429375	1111.66672217638	301.178778284925	262.890214392804
lncRNA:CR45310	6	9.74981251129677e-22	3.86695462404572e-21	0.898356116357393	14.173866182341	12.6128910551683	0.920133655669056	3.46332205565745	9.33997123242938	7.29398840964585	2.74623093616795	1.65752951479748	6.88956308976327	3.83897291264202	1.29510496623555	1.1420042583611
eEF1alpha2	6	1.1109971853919e-21	4.38523408272477e-21	0.927943236589082	196.136312822361	602.299549423838	9.06651318690582	12.103540417233	153.13532214193	93.4124423099352	10.1811947454166	6.60546984340071	131.590207041763	63.6252212642142	34.3867561244767	28.4589264183477
E(spl)m6-BFM	6	2.30110057234248e-21	8.74631282357951e-21	0.913426366221197	425.670640936895	806.465465187497	24.7526269651383	33.3717702303423	291.441710731768	131.498056020586	35.7053488534557	21.5812359046398	184.333517382001	263.361056589489	52.916072175146	66.2618064734878
ltl	6	3.13018349063605e-21	1.16284192118199e-20	0.911335414720343	176.156122603065	142.80951554738	24.7526269651383	42.7370418810012	110.305954182864	99.5442942490385	36.7017873021179	15.0499546708836	109.872373372252	69.6105712116721	22.4858132951851	15.4349659753223
Rm62	6	2.77144044947496e-20	9.89283743051714e-20	0.932203726869403	2744.0862845974	2840.65432469756	2570.32290325256	2823.92061658961	2965.18483503558	2851.79197127119	2383.77422857017	2281.60246039739	2425.67926886845	2412.10168772679	2212.30950883342	2257.02553207177
stumps	6	3.60877093146006e-20	1.27706936841755e-19	0.908812192527079	181.389029565261	440.487556074398	3.78003285280538	10.7742760539137	263.301115177435	168.084772590566	31.7962441702425	30.2236383452668	182.700597557226	444.33382859633	86.2085831279745	93.1112018483399
lms	6	4.08093798181428e-20	1.43181627481604e-19	0.808954157010816	4.65948988743807	8.14405199729017	0.313488371428021	0.140161147359152	5.0879581679011	2.11598010551452	0.293459370230258	0.40405129821799	3.13384749278035	2.69570382155459	0.943600325707951	1.1420042583611
Gyg	6	4.19179344661653e-20	1.46445209347752e-19	0.904860393033185	125.729928240078	126.735034757102	80.1306750551418	87.146555837351	131.566019505504	108.742072157692	84.3008855035962	63.4078248157657	106.660964383528	101.75660800813	69.2359304853556	62.4548026516806
Act57B	6	1.16930798901103e-19	4.00000774574189e-19	0.922937321697546	48.4256208439917	76.977513306697	1.87343338804783	2.01321547749092	19.7767305726351	17.9906634589698	3.05282738191016	1.59155697708277	20.1706443312682	8.0085425389609	11.1874498496552	7.48701062804009
CG12768	6	1.30926780701198e-18	4.11842478757407e-18	0.872533844498505	8.70309981277184	22.0174628038373	0.746806431600188	0.502687791900785	18.3851626606076	15.8785811243899	2.59293271329685	3.30684295766522	10.1009720784878	15.8096728075575	4.91058126880514	5.48332440603621
mew	6	1.40399149158645e-18	4.38280233685353e-18	0.927730378612908	226.106598151305	213.310454117189	120.602581875222	155.543249440873	155.068055353079	126.047520963605	96.1814977761071	91.5780984199469	171.2701587838	187.098283101657	148.274259655418	155.492632893395
CG9914	6	3.36269743658878e-18	1.01499066008801e-17	0.902358649845818	9.17881862751701	9.61143198644421	4.6466689731497	7.51153625303904	7.17531003594225	5.38630113970273	3.12947649334571	3.30684295766522	4.16803004847129	2.35944820652889	1.74703950405675	1.60953104349534
CG31373	6	5.10634061687864e-18	1.52447478052995e-17	0.863219896469808	5.37306810955578	7.41036200271315	1.26678810380679	0.56310889932439	5.01064883945515	3.06982374048608	1.05995048458579	1.78947459022689	3.0794168319545	2.89745719057003	1.74703950405675	1.40916242129495
trol	6	5.438467615963e-18	1.61774706982088e-17	0.899037701535085	1658.97166816368	3695.20307110832	232.398641399641	313.302760923905	2911.99601706476	1707.45213605824	637.32422451111	571.396365219031	1618.03712353459	2779.42732158085	915.960394567697	831.202416493842
Nlg1	6	6.79938308002268e-17	1.81243295736968e-16	0.886871468775237	13.6981473675959	40.4264117586786	0.226824759393586	0.261003362206364	7.94840332040193	3.8192723108209	0.830003150279128	0.4700238359327	6.39968714233072	10.7658385821718	3.90628229586913	3.21248002109846
CG8192	6	3.92475006598577e-16	9.58993989337594e-16	0.902210095335187	11.5574127012427	10.145024709773	7.50656817028604	9.14290615347636	5.62912346702288	4.97751101042922	3.12947649334571	1.26169428850922	4.22246070929715	2.49395045253917	2.34961888781836	2.27742645082997
twi	6	1.32216494823684e-15	3.09258524929471e-15	0.889705334754037	111.220504390352	238.522710294472	4.30001452501199	6.78648296395577	117.109175086109	74.9487548044146	14.7801414315498	13.8624489920187	64.9670781909344	155.221250797219	22.9879627816531	42.8854672167758
Optix	6	2.33890671482979e-15	5.34039474044967e-15	0.872965342858432	24.8775395141069	10.0116265289408	2.48007867228887	2.37574212203255	14.1331495960794	10.2917826909851	1.67314337607021	0.799886524506249	12.0060452073922	10.4295829671461	1.64660960676315	1.8766892064292
edl	6	2.9283709947119e-15	6.60492468862217e-15	0.897463584562201	104.56044098392	77.4444069396099	72.5042771961115	74.6998077080884	46.0619022442643	54.2367215878892	41.6073304339934	40.2514640779027	47.1138214400588	62.1456965581011	36.7970736595231	45.0895220609798
CG15353	6	3.16111404782491e-15	7.11034146099794e-15	0.853651045222916	19.1689137371652	8.74434381103498	2.22008783618556	0.986056651289629	10.8088484729028	9.74672918528702	0.983301373150233	0.931831599935669	9.17565084444855	8.0085425389609	1.94789929864395	0.206950688092615
Eip55E	6	3.26012122475304e-15	7.31300416809358e-15	0.857286635558117	67.6922328411704	83.1138296249775	39.3987773989578	31.9820847595993	70.3370313762983	68.6125078006747	41.6839795454288	45.133431868791	70.7911588992991	53.9410595514736	38.9563164513354	37.4087248766316
CG11851	6	4.57809817705897e-15	1.01310474484243e-14	0.879333257316951	27.9697118099504	34.156697259566	14.4396571330407	9.4450116905944	28.7446126723674	27.120309679412	15.776579880212	15.1818997463129	23.1643306766894	26.0318435043393	18.1673277115603	16.4368090863242
eya	6	4.74638050064974e-15	1.0447127053709e-14	0.896321019232034	12.508850330733	23.2847455217431	10.8864490396289	9.20332726089996	6.47952607992854	7.08959334500911	3.74266938483013	3.57073310852405	11.3528772774822	9.4208161220689	7.12003900926436	6.15121981337085
Myc	6	5.18958482367229e-15	1.13315136708376e-14	0.881169679984857	510.586449368904	521.727048201197	319.75556233035	357.470590450561	489.198972896552	508.811345340049	390.284138354324	339.502895151826	381.53580155402	492.351130422003	299.019535493113	284.596815131179
CG13023	6	9.80989403484765e-15	2.10285195890599e-14	0.829878963691986	7.75166218328155	8.54424653978674	1.61344255194452	2.85911098142139	2.53675032918416	0.88960971769395	0.60005581597247	1.39363936393864	2.58954088452194	1.68693697647744	0.792955479767551	0.941635636160711
vg	6	1.0602041381265e-13	2.092374032216e-13	0.873589215514789	355.97783457673	476.705162170336	166.967614313644	225.692155159678	285.488892441427	269.73725140325	158.267278038905	158.012443898659	274.470691709592	286.226438411238	157.865314846958	170.386700476957
spirit	6	1.54272842472328e-13	3.0156667540424e-13	0.841948056455503	8.46524040539927	9.14453835353155	3.52004201670208	6.4239563194141	1.14518241715674	2.32037517015129	0.676704927408023	0.272106222788572	3.95030740516794	1.35068136145173	1.04403022300155	1.27558333982803
beat-IIb	6	2.21174162461199e-13	4.21308555407528e-13	0.811162367333797	13.9360067749685	22.0174628038373	0.313488371428021	0.381845577053574	15.2927895227689	5.3181694514905	0.293459370230258	0.33807876050328	10.9718626517013	11.5728520582335	2.55047868240556	0.741267013960321
RhoGAP16F	6	2.55852408782786e-13	4.86238026876544e-13	0.884702009676401	36.2947910679905	35.6240772487202	25.1859450253105	29.5652404626551	30.9865831973006	27.3247047440486	23.134894578025	25.9354233938107	23.9263599282512	23.4090497071386	25.7497849572271	23.0489736189371
zfh1	6	4.33705579076864e-13	8.11098588660833e-13	0.851333377414951	122.16203712949	459.09660230049	4.12668730094312	16.4538601517326	308.217835004543	166.245217008835	45.7463824515131	32.4007320898521	170.453698871412	378.360476928285	66.7753980016627	68.7330194806257
Sox100B	6	8.27792887163113e-12	1.39265975483794e-11	0.818249036241529	8.46524040539927	35.557378158304	0.226824759393586	0.381845577053574	44.7476436606828	20.5115359228232	3.66602027339459	3.9005957970976	19.5174764013581	26.6371036113855	8.82734726325554	6.21800935410429
Mes2	6	8.85673163320595e-12	1.4779220875736e-11	0.838880070288734	15.1253038118313	59.5023516176809	0.746806431600188	0.683951114171601	32.223532452436	26.0302026680158	4.20256405344346	4.89018386281824	17.9934178982346	48.0229607270211	8.32519777678755	11.6279621535149
CG5096	6	1.13952686421452e-11	1.87110311104024e-11	0.868407280179624	5.84878692430094	6.74337109855227	4.99332342128745	7.14900960849736	3.77369958431966	2.79729698763708	3.35942382765236	2.97698026909167	4.82119797838138	5.38574874176031	3.85606734722234	3.61321726549924
CG9426	6	1.14886228781194e-11	1.88266654350021e-11	0.808726815911034	34.39191580901	33.356308174573	18.0795288384869	10.4117494093721	31.1412018541923	27.5972314968976	15.086737877292	15.7756525857454	23.8174986065995	34.5054850029874	16.1587297656883	19.6427070415305
CG42807	6	1.22185342729744e-11	1.99036044406984e-11	0.808208689256103	7.9895215906541	14.2136692251546	1.70010616397896	0.623530006747996	5.0879581679011	3.13795542869835	0.753354038843576	1.45961190165335	5.80094987324651	3.43546617461116	1.14446012029515	0.874846095427248
kon	6	1.88268163406931e-11	3.00716268788113e-11	0.858921114487363	201.844938599302	810.467410612459	10.5397945914912	27.4505017028288	380.73398508686	206.374781365853	56.0940124953128	35.3035237492995	259.44782932166	462.76063629974	90.3262089170118	101.927421225157
ana	6	1.94410561703079e-11	3.09924410015977e-11	0.832579516371596	20.5960701814006	32.4225209087476	2.13342422415112	7.02816739365017	17.6120693761479	14.1071572308713	5.88884450502563	1.72350205251219	16.0883447693302	20.5172514179175	2.75133847699275	2.61137415449729
Rack1	6	3.08071780057853e-11	4.79028279218745e-11	0.866214902619992	3840.85601199226	3669.3238240271	2941.32982637201	2547.85657677115	3639.09025109909	3276.79744233922	2770.6222939855	2900.68875431226	3464.48843072962	3136.32903136913	2976.02866280271	2960.18581691381
CRMP	6	4.68044774027581e-11	7.1160140643823e-11	0.872447246129943	23.9261018846165	26.4196027712994	23.6260000086907	14.9433324661425	14.6743148952012	13.9708938544468	7.72842317947892	9.83812419142149	15.4351768394202	19.306731203825	9.48014159566397	9.69106547224442
Cyp310a1	6	6.52925000449493e-11	9.76414253859807e-11	0.812778647596844	107.652613279763	31.5554327333384	21.0260916476576	13.191120350858	63.533810473053	55.0543018464363	21.1420176807007	14.6541194445953	69.7569763436084	51.1837635082628	14.6020663576375	20.0434442859312
Vha100-2	6	1.03194921855971e-10	1.52654109628383e-10	0.866807950194763	173.539669121967	176.359158026674	102.923205020198	149.742823128206	135.508795256249	108.06075527557	73.0334661225702	69.9391060495217	155.866281770087	128.051797103141	98.51124554644	92.042569196605
schlank	6	2.11032040763225e-10	3.00272626458593e-10	0.802985883102755	92.9053300226636	85.048103247044	56.1248545216034	51.4376813500001	76.7537056373133	71.4059070173771	52.3382060349707	48.2341411413826	72.641801367378	98.1250473658531	57.9877819884725	61.2525909184779
Sobp	6	2.22591625057486e-10	3.15626466618645e-10	0.848754491229397	16.0767414413217	19.9497910009384	7.76655900638931	3.46332205565745	7.48454734972611	2.86542867584933	2.05638893324798	1.98739220337102	5.36550458663976	7.94129141595577	2.75133847699275	4.48148129503427
eIF3b	6	2.6130104126461e-10	3.69239509256876e-10	0.830252785815859	1420.16082316166	1378.34346641511	1146.35309391481	1056.78448777139	1407.16993886401	1282.10600654914	1123.4328892354	1210.80220075002	1340.49518398363	1294.58977675034	1246.87690615011	1193.13493772846
dnc	6	4.61020790296579e-10	6.30830114722486e-10	0.823789490228655	67.6922328411704	58.3684670806072	45.3785666293335	49.2625214827503	41.3460332090602	46.5378408199043	42.0672251026065	28.9041875909726	31.3289298005653	41.2978484265069	31.7253638461964	26.9227669814779
drl	6	6.2123618753382e-10	8.3203084823045e-10	0.841929760353647	287.712184660802	343.707175880648	99.543324150855	150.044928665325	176.869285974842	148.735373138286	109.595092277328	99.9566107097147	212.74632233309	239.352405676654	129.694728656103	157.362740033932
CG4382	6	7.37017075773743e-10	9.77529917948696e-10	0.813619688173178	45.571307955521	31.0218400100096	3.95336007687425	3.34247984081025	34.1562656635852	9.06541230316446	2.51628360186128	2.25128235422986	9.93768009601032	1.28343023844659	3.30370291210756	1.20879379909457
CG17760	6	9.71503152012576e-10	1.27007020350689e-09	0.850436198914738	7.51380277590897	10.211723800189	11.0597762636978	8.3574317569695	4.31486488344142	6.3401447746743	3.12947649334571	2.51517250508871	6.94399375058915	9.4208161220689	2.45004878511194	4.54827083576773
ebd1	6	1.48228925662691e-09	1.88968863306009e-09	0.815841782453112	11.7952721086153	21.2170737188442	8.02654984249264	4.49048088185876	24.0287436371633	15.3335276186919	5.65889717071897	7.06727760740366	16.7959433600661	19.9119913108713	13.1960477955271	12.8969634274506
fbp	6	1.68616213240761e-09	2.13632578812754e-09	0.843583343577936	47.4741832145014	75.1099387750467	37.7521687703034	35.1844034530503	36.6301641738561	23.7137252687991	20.9887194578296	21.2513732160662	36.0099666315877	47.9557096040161	25.4484952653463	27.523872848079
CG7201	6	2.22934274362569e-09	2.78830224639596e-09	0.81519256240524	13.9360067749685	4.87579656690168	3.86669646483981	2.43616322945616	5.0879581679011	3.61487724618414	1.05995048458579	0.799886524506249	6.94399375058915	5.04949312673459	1.69682455540995	1.00842517689418
betaGlu	6	5.13356348420052e-09	6.20715113479916e-09	0.81362651649345	42.71699506705	34.6902899828948	33.7656426167194	29.0214504958426	32.4554604377738	30.867552531086	27.1972974841092	26.990983997246	26.4846009870657	25.0903277822673	26.553224135576	22.7818154560032
CG44252	6	1.46746313364864e-08	1.69688342637399e-08	0.810531282569139	27.9697118099504	32.8227154512441	4.12668730094312	9.32416947574715	15.6020268365528	6.54453983931106	4.1259149420079	3.57073310852405	10.373125382617	20.4500002949124	6.21616993362195	8.48885373904204
Plod	6	2.19860791248079e-08	2.5245553792262e-08	0.831248094031607	110.982644982979	211.376180495122	70.3376868952507	59.7757941744578	109.919407540634	89.5289360818372	46.0529788972555	54.1056969979918	108.45717619078	165.914179355037	69.5874351258833	77.4156597759762
CG7194	6	2.31868818547829e-08	2.65871927413084e-08	0.827634970676351	11.7952721086153	8.87774199186716	9.06651318690582	5.75932413775446	7.02069137905033	5.59069620433952	4.43251138775013	3.1089253445211	6.94399375058915	5.58750211077575	3.80585239857554	4.48148129503427
side	6	2.46612794725767e-08	2.81990396197569e-08	0.817067957689234	15.3631632192039	54.1664243843937	1.35345171584122	3.9466909150463	33.5377910360173	19.2851655350027	4.43251138775013	2.11933727880043	18.8643084714481	23.9470586911798	10.1329359280723	13.2977006718514
CG7920	6	2.5238003642132e-08	2.87783347085977e-08	0.826034250229868	218.732956522755	253.996899271004	163.934387892438	147.44682104611	208.17956399546	172.853990765424	144.777034426248	146.467249798585	196.743708050292	222.136118187337	165.8494916818	174.928389246833
eEF1gamma	6	2.72035926391427e-08	3.08909399124982e-08	0.825894163569355	3122.04488291239	2854.3943373232	2277.48655818829	2022.85757436738	2804.69066918176	2590.50694697728	2270.02694719981	2391.57868076795	2717.04659626908	2378.54337734731	2400.51513636174	2247.40783820622
St2	6	4.80719757608181e-08	5.31185627182122e-08	0.809714227278119	14.4117255897137	39.6260226736857	6.4666048258728	18.6290200189824	6.63414473682048	6.74893490394784	2.13303804468352	2.51517250508871	10.4819867042687	5.65475323378089	4.35821683369036	1.34237288056149
CG4743	6	5.17509942687126e-08	5.69538422179799e-08	0.87503352272188	16.5524602560668	13.8801737730741	6.89992288604498	6.96774628622657	8.33494996263179	9.26980736780126	9.26140540818997	7.19922268283311	11.3528772774822	12.4471166573003	10.9363751064211	7.62058970950705
mid	6	6.07263985481571e-08	6.62983686277088e-08	0.8033295340442	15.6010226265765	38.6255363174443	1.70010616397896	2.85911098142139	15.2154801943229	13.1533135958997	3.51272205052347	3.50476057080936	14.9453008919876	33.6312204039206	9.07842200648958	12.4294366423164
Hnf4	6	1.0646791052063e-07	1.14561146182749e-07	0.819743301473866	81.4880784687799	53.2993362089845	50.3183925152963	48.9604159456323	46.9123048571697	41.7004909568344	33.789121067567	35.8972765887318	42.9770912172953	46.5434360209079	40.0108303729182	34.8039327880266
CG4594	6	3.19533696361835e-07	3.30399451779681e-07	0.835826405277173	15.3631632192039	11.7458028797592	7.15991372214831	6.4239563194141	9.41728056087529	11.5862847670179	8.8781598510122	10.4978495685686	9.28451216610024	8.1430447849712	5.81445034444754	8.02132695390782
CG7430	6	3.83113055126631e-07	3.9464970923333e-07	0.863333523025435	213.500049560558	210.509092319713	162.894424548025	141.163025874055	183.517888221196	168.697957784476	160.26015493623	179.849353882229	205.833628408208	195.639175723311	181.215265967719	174.126914758031
Shc	6	8.97962692206589e-07	9.12410111759418e-07	0.825754177151918	72.4494209886219	67.9731361005248	52.1383283680196	46.1810450041465	62.2195518894715	56.4169356106812	58.6234331726861	59.9772528546008	56.5303257629291	60.6661718519882	55.2761747615456	49.9651585345229
alphaTub84B	6	4.83954599453699e-06	4.86920007538587e-06	0.843905048918181	4853.89922799221	4868.90696516041	4404.55825196125	4332.03145788268	4339.59007614805	4065.694260149	4303.14462802789	4475.71711971324	4646.17807725855	4444.22887157334	4547.20419101233	4412.59116970357
Dlip3	6	1.153198401962e-05	1.15460474147659e-05	0.834497557727562	13.9360067749685	11.4790065180948	5.42664148145959	7.39069403819179	4.46948354033335	7.29398840964585	7.26852851086556	6.73741491883013	8.03260696710593	6.12551109481688	5.31230085797953	5.75048256897006
L2HGDH	7	1.18500825956771e-72	6.48594520736729e-71	0.982943519634796	7.9895215906541	7.54376018354536	3.60670562873651	3.82584870019908	9.95844585999712	10.2917826909851	7.42182673373669	7.52908537140664	8.90349754031937	8.27754703098147	6.71831942008995	5.75048256897006
NimB1	7	1.12810706738274e-56	3.56221500892781e-55	0.807114020204474	0.615879962104301	0.607054780271796	0.140161147359153	0.140161147359152	3.54177159898174	2.11598010551452	0.140161147359152	0.33807876050328	6.07310317737568	4.24247965067287	0.140161147359152	0.140161147359152
Hml	7	7.13526976508524e-47	1.30179032825222e-45	0.952485104983895	30.3483058836762	58.4351661710234	0.573479207531322	1.16731997356045	161.175492300311	49.2631083483946	2.36298537899018	1.78947459022689	201.860190167922	197.925713905486	0.792955479767551	2.41100553229691
CG5397	7	1.04362209916148e-36	1.19001908807163e-35	0.932823070182701	11.0816938864976	11.8792010605913	0.833470043634622	1.04647775871323	7.40723802128014	3.68300893439638	1.366546930328	0.66794144907683	10.7541400083979	11.9091076732592	1.39553486352915	1.40916242129495
CG13097	7	1.33571763627851e-34	1.24616384020984e-33	0.959465726504887	56.7507001020321	59.1021570751845	38.3588140545444	37.9033532871127	64.9253783850807	71.0652485763158	50.7285746948239	53.1820814699859	71.2810348467317	76.4701857581969	60.2976696262256	52.1024238379934
al	7	1.24882982186552e-32	1.02528928375159e-31	0.940052932553245	41.5276980301871	47.1630198907041	8.37320429063036	14.097436962212	39.9544652970328	34.1378735652741	8.26496695952775	6.14366207939775	49.9986464638285	39.2130636133473	8.42562767408116	6.88590476143897
CG9286	7	9.63569666669416e-29	6.1803960651218e-28	0.94338919948531	47.9499020292467	50.4312753210925	34.458951512995	29.0214504958426	52.5558858337254	51.23892730655	43.3702599970109	43.1542557373498	49.0733252297891	49.5024854331344	39.4082509891568	38.8780947727678
Tep1	7	1.79619765922423e-25	9.76608131273572e-25	0.861579919663402	5.84878692430094	16.7482346609661	0.746806431600188	0.804793329018813	9.10804324709143	8.11156866819293	0.753354038843576	0.140161147359152	15.0541622136393	11.3038475662129	0.290805993299552	0.407319310293005
pnr	7	3.13141129914675e-25	1.65863785587063e-24	0.90462006754402	15.6010226265765	11.2789092468465	2.5667422843233	3.34247984081025	14.5196962383092	17.3774782650594	3.51272205052347	4.75823878738883	18.7554471497964	15.8096728075575	4.20757198774993	1.20879379909457
Hsp60A	7	6.54308612960441e-24	3.14144661544165e-23	0.932699562400862	585.512162691265	584.023998649829	408.06578299344	374.569763851443	596.349702122663	569.925469666445	493.913737015192	566.580369965858	601.653393933717	579.979343697704	536.285167849244	506.672038069945
CG3527	7	1.62095316163686e-23	7.64829049255091e-23	0.941182410418418	9.17881862751701	9.5447328960281	5.1666506453563	4.0071120224699	15.9885734787826	13.9708938544468	6.27209006220338	8.45270089941256	14.6731475878583	12.1781121652797	10.3840106713063	9.42390730931059
atilla	7	2.06462923910875e-23	9.68606060176163e-23	0.817582562548446	0.615879962104301	0.740452961103979	1.78676977601339	1.10689886613684	2.923296971414	3.00169205227384	0.830003150279128	0.997804137650377	3.51486211856121	5.25124649575002	1.34531991488235	1.47595196202842
Idgf6	7	1.42578041837145e-22	6.03384393547918e-22	0.903427263867587	30.5861652910486	23.5515418834073	5.07998703332187	1.22774108098405	30.9865831973006	26.7115195501384	2.20968715611907	7.2651952205478	44.9365950070252	34.9089917410181	8.17455293084712	9.55748639077748
Rs1	7	2.63445875567298e-22	1.0760649942326e-21	0.927975595249018	118.832005426274	128.669308379168	74.9308583330752	74.7602288155116	149.192546391185	132.860689784831	115.037179189253	109.12679345206	134.420601404706	140.964012720129	115.132393548531	104.465423773029
Sr-CI	7	4.37870617593677e-22	1.75361842460687e-21	0.92430806733564	6.80022455379125	9.21123744394768	2.91339673246103	2.73826876657418	13.2827469831738	7.08959334500911	3.66602027339459	1.19572175079451	17.9934178982346	17.7599553747067	2.50026373375874	1.67632058422881
Nplp2	7	2.90648220582104e-21	1.08959903697674e-20	0.890936053350356	3.23233344320262	4.54230111482122	0.486815595496889	0.140161147359152	21.5548451268923	11.5181530788056	0.140161147359152	0.140161147359152	29.4782873324869	14.8681570854855	0.140161147359152	0.206950688092615
Fkbp39	7	1.85076574138977e-20	6.63527805100873e-20	0.910451718459444	449.932300488899	453.360480524703	300.949558518879	259.40713310205	413.899686990181	438.499443105004	325.668937414152	349.06891312046	467.971690945452	507.549884221164	396.536965765197	384.180020364773
alphaTub85E	7	1.34155136694562e-19	4.55129616637337e-19	0.889618164854324	3.70805225794776	6.20977837522352	1.18012449177236	0.56310889932439	17.2255227339181	7.56651516249489	0.293459370230258	0.601968911362121	15.1630235352909	32.8242069278587	1.19467506894195	1.07521471762764
Pxn	7	2.6783489364354e-19	9.01198556071092e-19	0.885154629374873	19.4067731445377	43.6279680986512	0.833470043634622	0.261003362206364	54.8751656871046	15.6741860597531	1.67314337607021	0.206133685073863	61.9189611846874	63.3562167721936	5.41273075527317	5.55011394676967
CG9372	7	3.95936483774038e-19	1.30547732200195e-18	0.877095035119434	6.80022455379125	11.8125019701752	1.52677893991009	1.16731997356045	6.71145406526645	4.77311594579246	1.90309071037687	0.865859062220958	10.1009720784878	7.60503580093005	1.54617970946955	0.941635636160711
lectin-28C	7	6.10809002393676e-19	1.96656545476552e-18	0.866940546779806	6.56236514641865	16.5481373897178	0.140161147359153	0.200582254782757	4.00562756965755	3.47861386975963	0.37010848166581	0.140161147359152	9.88324943518446	9.01730938403806	0.190376096005952	1.1420042583611
CG33494	7	6.13745658485906e-18	1.80604009181695e-17	0.904902592058912	1.32945818422202	1.94103658859363	1.18012449177236	0.925635543866023	7.71647533506401	5.79509126897625	1.97973982181242	2.71309011823282	5.63765789076897	10.0260762291152	3.00241322022675	2.87853231743114
CG16885	7	2.49145256965485e-17	7.00507725920078e-17	0.882685119739752	58.891434768385	11.7458028797592	5.59996870552847	2.49658433687976	45.8299742589264	58.5971496334733	6.11879183933228	5.61588177768006	83.3102108892425	70.8210914257648	13.748412230642	6.88590476143897
Idgf4	7	3.41688844532533e-17	9.38215857395349e-17	0.866775818041689	98.8518152069779	60.7029352451707	30.9924070316175	25.9399740172387	94.9213978221158	103.768458918198	31.1064021673225	38.8660407858937	107.586285617567	67.8620420135383	39.0567463486292	37.876251661766
CG9253	7	3.96541416721634e-17	1.0780149110214e-16	0.907155703247853	152.608041273179	183.495960701195	104.223159200714	113.127632029502	180.966680382479	174.216624529669	154.664769801434	154.845762088354	170.399268210586	158.920062562502	141.143736947574	141.5336188801
eIF3l	7	4.12328111556432e-17	1.10990616258305e-16	0.894125276795162	412.112654716659	461.764565917131	324.262070156142	313.906971998143	483.323463934659	449.945566724663	359.931090225844	383.374632732108	443.042448287219	436.330944958719	386.694835830425	383.912862201841
CG16884	7	8.34986280213177e-17	2.1971914617148e-16	0.842863616723858	77.2066091360731	17.0150310226304	5.25331425739073	2.97995319626861	48.1492541123054	74.6762280515653	9.1847562967544	6.34157969254187	78.4114514149168	52.1252792303347	10.8861601577743	3.81358588769964
Prip	7	8.5402128830408e-17	2.24010056772412e-16	0.854806067394208	4.65948988743807	13.7467755922419	0.833470043634622	0.744372221595207	5.93836078080675	2.32037517015129	0.216810258794705	0.140161147359152	9.55666547022948	10.6313363361615	0.843170428414352	1.07521471762764
Fib	7	1.23657442508447e-16	3.16270281306652e-16	0.904987195779394	265.829119182525	317.227636985461	180.053819730844	157.960093737816	296.698745066092	259.381234794988	225.871794325063	245.294111295221	306.203766971057	292.077286112685	240.770195062824	244.389511609635
Rexo5	7	2.47630393606149e-16	6.19830954727586e-16	0.918495422526854	58.891434768385	70.6410997171682	40.7853951915085	35.3656667753212	76.9083242942056	66.1597670250336	60.156415401397	62.0883740614716	78.3570207540911	91.736190680364	67.478407282718	60.384326888943
CG15347	7	3.95078930978012e-16	9.62491995053257e-16	0.834423950837451	1.32945818422202	1.60754113651317	0.313488371428021	0.381845577053574	9.95844585999712	3.88740399903313	0.293459370230258	0.73391398679154	10.1009720784878	16.1459284225833	0.240591044652752	0.140161147359152
msk	7	1.24727262076024e-15	2.92574520469758e-15	0.884363879554053	565.769831879342	590.894004962688	448.624353425553	454.869415617413	573.775378216445	606.512186236422	501.348700824439	530.757281986769	620.377541257803	668.616323818483	555.16598854044	540.667914303279
tup	7	1.89220275422533e-15	4.35153630593557e-15	0.852506113490465	26.542555365715	11.0121128851822	2.8267331204266	5.9405874600253	24.5699089362851	29.027996949355	3.12947649334571	3.70267818395347	45.5353322761096	31.1429288527301	6.36681477956236	2.67816369523076
r	7	1.52482033147296e-14	3.23482556108347e-14	0.873682003640916	356.929272206221	403.402861803052	209.172793374414	203.215503198097	389.392629872807	301.827276551222	261.973525811209	274.717863115981	353.068565942104	354.889834999489	293.998040628432	274.77875264336
CG15019	7	3.83409465066736e-14	7.88920227618522e-14	0.872122225026778	65.5514981748171	63.5042970426465	48.4984566625733	37.7825110722655	60.5187466636602	64.5246065079397	47.7392593488374	51.1369328008297	62.0278225063389	63.7597235102248	56.2804737344816	56.7776916893359
CG9338	7	6.65106264704986e-14	1.35496834571413e-13	0.866579596155411	8.70309981277184	5.74288474231087	2.91339673246103	0.804793329018813	14.983552208985	14.9928691776306	4.96905516779898	5.15407401367708	6.23639515985322	7.40328243191459	4.10714209045634	2.34421599156343
dve	7	8.54019969630066e-14	1.69770071444621e-13	0.847194578882731	107.652613279763	103.923945834798	32.2923612121341	57.0568443403954	97.6272243177249	95.251997891666	47.4326629030953	31.3451714864167	130.664885807723	121.595689294647	38.3035221189271	58.4474302076729
Nop60B	7	1.91142876810855e-13	3.69243063204027e-13	0.875641937217477	459.922395598544	588.292740436457	335.874994168756	322.607611467141	612.58466109632	578.510062381186	473.141827816155	513.208586954656	595.992605207829	608.292066482867	501.084488847835	489.440336560712
CG43313	7	5.13274254622498e-12	8.79745643100357e-12	0.84079233873235	64.124341730582	57.6347770860305	29.2591347909289	38.749248791043	74.8209724261645	74.4037012987162	37.6982257507801	38.8000682481791	56.9113403887101	86.625105331973	44.7812504943643	52.2360029194605
Drip	7	9.03035114944186e-12	1.50383738208758e-11	0.866981455803519	5.84878692430094	5.67618565189479	0.920133655669056	1.22774108098405	17.3801413908101	9.95112424992375	5.88884450502563	3.76865072166818	9.93768009601032	10.6313363361615	5.76423539580075	2.54458461376383
I-2	7	9.54991990290743e-12	1.58393621015899e-11	0.849156594409818	42.4791356596773	46.4293298961269	46.1585391376436	42.9787263106954	53.1743604612932	48.4455280898475	47.8159084602731	51.0709602631151	55.6050045288899	61.8766920660805	49.350810821223	49.4976317493886
Hsc70-4	7	1.03903056566509e-11	1.70950720322854e-11	0.848957234565939	8165.37789743284	8934.349924202	6784.3410384269	7028.14211333877	8884.83742347177	8373.86530087463	7602.27568243684	7898.24043127671	8605.46434573028	8466.11503177257	8127.68067437507	7660.70011465327
CG16820	7	1.23321169500086e-11	2.00488475563507e-11	0.852299215127189	1.5673175915946	1.94103658859363	1.52677893991009	1.95279437006732	4.62410219722532	2.93356036406157	2.6695818247324	1.98739220337102	4.49461401342634	6.66352007885805	2.24918899052475	2.41100553229691
Lsd-2	7	3.00299357864269e-11	4.67828790904297e-11	0.80070438415202	244.421772518993	234.920959412002	88.1903909743441	148.051032120346	261.445691294732	358.580972832029	161.026646050585	142.0470897717	295.208773484236	261.881531883377	150.383287498584	150.216259175452
Ac78C	7	3.47871132306845e-11	5.35839023684653e-11	0.824911410831277	3.94591166532035	4.74239838606951	0.660142819565755	1.52984661810208	1.76365704472448	2.5929019230003	1.28989781889245	0.997804137650377	8.52248291453851	4.57873526569862	2.39983383646515	1.74311012496227
Mpcp2	7	5.46877900986641e-11	8.25343302775795e-11	0.863360555333456	518.911528626946	492.379448418117	397.146167877102	375.35523824795	541.769316239812	546.488168921427	459.038391312014	524.291973290729	533.342914597287	504.187328070907	482.153453207993	450.835982016769
AOX3	7	5.70595197522774e-11	8.5798288858278e-11	0.846624154424029	28.4454306246956	10.3451219810212	3.69336924077095	2.85911098142139	24.801836921623	33.1840299303025	7.19187939943004	13.2686961525864	36.4998425790203	45.2656646838102	13.2964776928208	13.0305425089176
PNPase	7	1.16145538639305e-10	1.69855306521098e-10	0.82566456035675	33.9161969942648	23.6182409738235	17.3862199422115	16.1517546146145	32.9193164084497	31.1400792839349	22.9049472437183	23.2305493475076	29.0428420458802	31.7481889597764	29.2146164138563	25.2530284631413
Sk1	7	3.31579369353187e-10	4.62970514011848e-10	0.81964232226111	2.5187552210849	5.34269019981433	0.833470043634622	0.200582254782757	8.95342459019948	7.29398840964585	2.28633626755463	3.96656833481232	4.00473806599379	2.76295494455973	3.50456270669476	4.14753359136695
Non1	7	4.98109828611703e-10	6.79315895830911e-10	0.875505042581832	1169.93272660568	1018.56857271066	861.056483097424	716.311547439354	1252.86051928579	1170.23377450464	868.651242823612	949.946786626037	951.805835026342	845.285023952994	812.21631066341	833.873998123184
kra	7	1.61970115557658e-09	2.05847468843401e-09	0.819474541657874	808.624286806741	853.755120292502	695.875638559796	691.901420040219	858.969490853616	886.601556477004	829.176950434301	778.286243492357	899.933415259318	865.729365346557	816.233506555154	829.733046597707
nudC	7	1.85976047868008e-09	2.3490205430713e-09	0.816238078638792	116.215551945176	144.610390988614	93.8235257565819	77.0562308976087	128.705574353004	126.388179404666	102.696672248129	111.36985973436	147.429529342082	130.472837531327	127.033336377822	121.029229874928
parvin	7	3.5593974024349e-09	4.35508981728622e-09	0.839537886625241	48.1877614366193	46.6961262577913	39.8320954591298	36.1511411718281	50.3139153087924	52.6015610707949	43.90680377706	46.2549650099413	43.9024124513345	47.2831983739647	42.5717927539052	38.8780947727678
CG31612	7	7.85414071975424e-09	9.37245571354394e-09	0.884938758210586	7.27594336853637	5.74288474231087	3.52004201670208	4.67174420412957	5.0879581679011	4.56872088115567	5.12235339067009	4.89018386281824	7.59716168049923	6.99977569388376	4.00671219316275	4.21432313210041
CG11370	7	9.8341307903775e-09	1.15340305412856e-08	0.833024740462185	8.94095922014442	6.20977837522352	2.04676061211669	1.22774108098405	10.4223018306729	14.2434206072958	7.65177406804333	1.72350205251219	25.1782651272454	39.0113102443318	6.76853436873676	2.54458461376383
CG13868	7	1.02602580069588e-08	1.19995325124119e-08	0.831891089797313	10.1302562570073	6.54327382730396	6.29327760180395	3.58416427050467	14.5196962383092	14.7884741129939	8.26496695952775	9.97006926685087	13.2579504063865	12.2453632882849	7.92347818761312	10.2253817981121
Exd2	7	2.54086383166149e-08	2.89327213008888e-08	0.853471620396689	19.4067731445377	27.9536818508695	14.5263207450751	10.2909071945249	32.9193164084497	29.9137088961144	21.6785614607495	24.0222198000841	25.3415571097231	21.3242648939792	22.8373179357127	23.0489736189371
nop5	7	3.14569709272409e-08	3.56223077672617e-08	0.811543772940977	263.688384516172	399.334217287669	192.273389027699	180.859693451363	358.85544513665	320.290964056744	303.057449540664	311.068731396785	380.719341641632	398.939320567859	301.028133438985	306.37020541029
CG2794	7	4.81837805857592e-08	5.31705428238015e-08	0.819871055250192	26.7804147730875	22.4176573463338	18.5128468986591	13.0098570285871	25.5749302060826	25.9620709798035	20.6821230120873	22.0430436686427	25.3415571097231	23.8125564451696	18.5188323520879	18.0397580639274
CG10565	7	5.78945953339247e-08	6.34598968880536e-08	0.815765166044683	186.384077120086	182.362076164122	164.194378728543	139.169129329076	226.19263752337	210.258287593952	186.780747492931	202.477934318374	202.132343472052	196.580691445382	183.123434016298	191.625774430198
mfrn	7	2.8458281794867e-07	2.95003148403861e-07	0.80896541013016	57.4642783241496	49.297390784019	46.0718755256092	42.3140941290356	61.4464586050117	59.4147298920206	52.0316095892286	55.7550104408596	55.7138658505418	54.613570781525	48.3465118482871	51.3677388899253
nAChRbeta3	7	5.01714125134811e-07	5.12322508377711e-07	0.812221902819641	3.70805225794776	5.74288474231087	0.573479207531322	1.22774108098405	3.15522495675191	1.84345335266551	3.74266938483013	1.98739220337102	8.19589894958344	5.65475323378089	2.85176837428635	3.21248002109846
