# Supplementary material for: Differential gene expression analysis identified determinants of cell fate plasticity during radiation-induced regeneration in Drosophila
Source: PLoS Genet. 2022 Jan 6;18(1):e1009989. doi: 10.1371/journal.pgen.1009989 (PMC8769364; doi:10.1371/journal.pgen.1009989)
Supplement: S2 Table — (TXT) [file pgen.1009989.s006.txt]

Figure 3	Figure 5 POS	Figure 5 NEG	Figure 6 POS	Figure 6 NEG
Arc1	RpL18A	Nlp	rin	Nlp
nclb	RpL12	Nlp.1	mub	COX5A
T3dh	CG2685	Ulp1	NAT1	Usp1
CG8611	RpLP1	CG4338	Hrb98DE	Hrb87F
RpI135	dbe	smid	Hrb98DE.1	Hrb87F.1
CG7275	CG10576	mRpS7	CG7946	Mcm7
bsf	RpL27	CG15916	Hrb87F	Prosalpha3
zormin	RpS7	CG32708	Hrb87F.1	CG7768
Tsr1	RpL28	312	sqd	r
Tom40	RpL18	Bka	Dek	Hsp83
asRNA:CR45136	RpL34a	CG32075	mor	Fib
bocks	CG7637	CG31643	CG30122	NAT1
CCT8	RpL35A	RIOK1	Rpn8	mub
Nup133	CG13390	CG17652	Rpn12	14-3-3zeta
CG46339	CG1789	CG8064	Mcm6	CG6565
Tg	RpS13	Rrp6	x16	Dp
DNAlig1	CG9422	Nmd3	ninaA	Bub3
blw	RpL22	kz	Rad23	U2A
Snap25	RpL3	CG13390	CG10417	SRPK
CycB	RpL3.1	CG8549	CDC45L	14-3-3epsilon
CG14100	RpL7A	CG9300	SC35	sqd
eIF2Bdelta	RpL6	CG10628	Dp	Dek
CG10126	mRpL10	CG15014	U2af38	Set
Dref	RpL23A	CG33230	Bub3	Mcm6
l(2)09851	CG15916	CG14722	HP1b	Cbp80
CG14598	RpL4	Rrp42	Moca-cyp	Rpn12
DNApol-alpha50	CG7246	Sas10	HDAC1	CG30122
CCT6	CG1662	Rrp46	14-3-3epsilon	Hrb98DE
CG6937	RpL19	CG2685	Prosalpha4	Hrb98DE.1
cathD	LTV1	Mtr3	Dhx15	x16
fj	RpLP2	Surf6	Prosalpha2	Rpn8
l(2)k09848	RpS12	CG5589	Mcm5	CDC45L
CG7839	RpL7	CG15390	Set	dpa
CCT3	RpL7.1	Rlb1	CycA	SC35
Cyp6a17	RpL30	Tsc1	Mcm7	Mcm5
CG11089	RpL13A	dco	Prosbeta3	ras
CG4554	CG10628	dco.1	Prosalpha3	vig
CG7182	CG14230	CG11920	Fib	RnpS1
CG14641	CG17652	l(3)72Dn	CG11563	mor
spz	RpS15Ab	CG13097	Prx3	Moca-cyp
smid	RpL10Ab	CG11583	vig	Rpn3
Pus1	RpS26	CG3735	Tom70	HP1b
NHP2	RpS8	Aatf	Cyt-c1	CG13096
CG10602	CG33082	Ns1	Hsp60A	emb
wds	CG14543	Ns1.1	U3-55K	pit
Ote	CG11030	Rbm13	Prosalpha6	fzy
Mybbp1A	CG8038	Mat89Ba	r	U3-55K
CG14286	CG17141	Ran	Mcm2	Nop56
Rrp42	CG9344	Ski6	Rpt4	Prx3
CG7824	Su(var)3-9	hoip	fzy	Prosalpha4
CG5955	CG7488	CG10341	Rrp42	ND-ACP
peng	RpS15	Nnp-1	Rpn11	AIMP2
CG8545	RpS17	Nnp-1.1	Rpt3	Dhx15
l(2)05287	RpL40	Non3	emb	CG17266
alphaTub84D	RpS25	Tsr1	Cbp80	Rpt4
Nop56	RpL36A	Mpp6	dpa	Prosalpha6
mRpL12	CG11858	CG1789	CTPsyn	Rpt3
CG9143	mRpS7	Su(var)3-9	pit	NHP2
l(2)k09022	RpS16	Rs1	CG13096	Rpn2
CG31705	CG2906	drosha	Rpn3	Rpn11
Rbm13	RpS2	l(1)G0004	RnpS1	Ts
Mdh2	RpS6	CG9422	Rpn2	IleRS
Arc2	RpL17	CG7275	Cul1	PCNA
Non3	CG15014	CG1575	ras	Pen
LamC	RpL27A	CG3008	U2A	Irbp
alpha-PheRS	RpLP0	eIF6	Nop56	mtSSB
CG32164	RpLP0.1	CG1703	nclb	CTPsyn
Or2a	RpL35	CG6769	NHP2	Cul1
r-l	FRG1	CG14100	PCNA	Tom70
Nopp140	Nlp	mtTFB2	RnrL	nclb
SdhB	Nlp.1	CG6686	Ns1	rept
CG2691	RpL5	CG33158	Pen	Ubc10
mge	RpL15	CG7637	Phb2	CG8336
CG3702	RpS20	CG4866	Prp31	mRpL9
CG4806	Rpp30	Dbp45A	La	Ns1
CCT5	RpS21	CG1671	CG31694	Ran
CG7655	RpL10	Rtc1	IleRS	U2af38
lark	RpL10.1	mRpS11	GluProRS	Cbp20
Dis3	RpL21	Rrp47	Cdk4	CG11267
CG7483	CG7544	Tif-IA	CG5641	mad2
Ns1	RpS28b	Ns2	Dim1	CG10417
Prx3	RpS29	CG11858	Chrac-14	Rad23
ArgRS	sta	CG10903	e(r)	CG11563
CG12177	RpL24	mRpL20	or	Cyt-c1
Pax	RpS24	CG4038	SmD1	SmD2
Phb2	RpL37a	CG9253	Glo1	or
AdSS	RpL31	mRpL11	ND-ACP	Prp31
Naa15-16	RpS30	CG7137	COX5A	La
Mitofilin	RpL26	CG8611	CSN5	RnrL
AP-1sigma	RpL26.1	CG8461	AIMP2	Phb2
CG1910	RpL23	l(2)k09022	CG11267	CG31694
CG12975	RpL32	CG11837	rept	ninaA
Ranbp9	CG11447	CG4554	mtSSB	GluProRS
PpD3	CG6833	Rrp45	CG17266	Nap1
CG5214	RpL14	ppan	14-3-3zeta	LysRS
Mat89Ba	RpS5a	l(2)k09848	Ran	eRF1
HisRS	RpS23	CG2972	Orc2	SNRPG
CG12499	RpL37A	Rrp40	Cdk2	RpS6
CG9336	312	CG12975	CG10576	RpL22
CG17337	RpL24-like	Mys45A	awd	RpL6
CG2972	RpS18	Snp	SNRPG	RpL18
CG31111	RpL39	CG9004	Rack1	RpL14
CG11284	RpS11	CG2260	RpL34a	RpS3
CG12909	RpL8	l(2)05287	RpL18	Rack1
Dbp73D	RpS3	Dis3	Prosbeta4	RpS5a
aralar1	RpS27A	CG11563	HP1c	pix
CG1572	RpS9	CG33082	Cbp20	CG5641
Sbf	RpS14a	Nle	CG8336	Hsp60A
Cyt-c1	RpL29	CG5728	SmD2	Dim1
CCT7	RpL11	Dbp21E2	RpL6	Jafrac2
RpLP0-like	RpL36	CG32409	CG6565	Prosalpha2
CG11583	RpL9	CG9246	Ubc10	Cyp1
CG8003	RpS19b	CG9799	SmD3	CG7946
CG32344	CG33230	CG3071	mRpL9	icln
Aatf	RpL38	CG7006	mad2	Prosbeta3
Acon	CG14805	RpLP0-like	mgr	porin
CTPsyn	bys	CG6724	RpL22	porin.1
Mtr3	CG9253	NHP2	mRpS18B	RpS2
CG31800	CG33158	Nop60B	Got2	RpLP0
GABPI	CG1703	CG13185	Irbp	Pgk
CG11555	CG30349	U3-55K	P32	RpL34a
CG6712	CG2260	CG8545	l(2)37Cc	Prosbeta4
CG8010	CG5033	CG7728	SpdS	Glo1
ScsbetaA	Rrp45	Nop56	porin	LSm7
l(1)G0020	dco	l(1)G0020	porin.1	awd
muc	dco.1	Ns3	LysRS	Rbp1-like
RNaseZ	CG6724	Ns4	Nap1	Cdk4
CCT4	nop5	bys	Ts	CG2852
Pdp1	Nop56	mbo	eRF1	CG10576
CG3808	NHP2	Csl4	CG8142	Uba2
rept	l(2)05287	CG2875	CG12018	CSN5
ppan	CG7275	CG12325	Fs(2)Ket	mRpL23
MetRS-m	RpLP0-like	CG8939	Ubc2	mRpS18B
CG11417	Ns3	CG30349	Rrp1	dUTPase
l(1)G0004	Mat89Ba	wcd	snf	CG11050
CG9281	CG4554	mRpS9	snf.1	Rrp1
pit	Nop60B	RIOK2	CG11050	CG8142
COX4	Rbm13	CG12301	RpS5a	Fs(2)Ket
Rab10	CG32409	CG12301.1	RpL14	CycA
CG12288	CG8939	Dbp73D	pix	e(r)
CG12848	l(2)k09022	CG6712	dUTPase	Orc2
CG43163	l(3)07882	Mtr4	CG6767	SmD3
aos	Mys45A	l(3)07882	mRpL23	Mcm2
CG8170	CG8545	CG8038	RpS3	Rrp42
CG33111	CG8414	bel	RpS6	Cdk2
CG8944	CG10903	CG14805	RpLP0	Got2
zfh2	CG8064	dbe	tra2	l(2)37Cc
ds	CG8611	CG5033	RpS2	CG12018
CG11686	Tsr1	emb	Pgk	snf
side-VII	Rs1	CG8414	pAbp	snf.1
wbl	CG12325	Nsun5	pAbp.1	SpdS
CG32392	CG9799	Rat1	Rb97D	P32
Stt3B	CG9246	mRpL36	Rb97D.1	mgr
CG7135	l(1)G0020	l(2)10685	CG7768	Ubc2
CG18766	CG5728	Fib	cyp33	pAbp
Sox15	CG7728	Fib.1	CG10418	pAbp.1
Pu	Non3	Sirt1	SF2	Rb97D
CG3259	CG13097	nop5	Jafrac2	Rb97D.1
CG9628	Aatf	Trf4-1	His2Av	Chrac-14
CG15414	mtTFB2	kis	Cyp1	His2Av
Fur2	CG13185	CG11030	LSm7	CG6767
Nep2	Ip259	Hlc	icln	tra2
CG42741	CG1671	CG1463	Nlp	rin
Toll-7	Nnp-1	RpS27	Uba2	SF2
CG13676	Nnp-1.1	RpS27.1	Usp1	HP1c
Nep1	Rrp47	Ip259	Hsp83	SmD1
CG31559	Nsun5	LTV1	Syp	cyp33
Calr	Rrp4	CG4364	Syp.1	HDAC1
CarT	RpS4	Non1	Rbp1-like	CG10418
CG31342	RpS4.1	RpL37a	CG2852	Syp
CG13138	Ns4	RpS29	SRPK	Syp.1
peb	Dbp73D	RpL24-like
VGAT	Snp	RpL35
Cpr66D	CG1463	RpL15
Ptpmeg	Sas10	RpS20
CG42240	kz	RpS17
spz3	CG32708	RpS28b
CG5758	CG7006	RpL38
ADD1	Ran	CG7414
vari	CG11920	CG7488
lncRNA:CR33938	Rrp40	RpL23
brm	drosha	RpL7A
Ect3	RpL13	RpL6
CG16786	CG9107	RpS11
mrt	CG10914	RpLP2
CG32512	mRpL20	RpL24
NaPi-T	mRpL11	RpS30
Pdi	CG14722	RpL32
mab-21	Csl4	RpL36
Egfr	CG2875	RpS26
CG9425	CG4866	RpS6
H2.0	Rrp6	RpL7
Sec61beta	Rat1	RpL7.1
bi	Nmd3	RpL23A
CG12826	RIOK2	RpL22
CG12964	Mtr4	RpS3A
grp	CG8461	RpL3
CG30487	Bka	RpL3.1
chas	U3-55K	RpL18
fwe	Dbp45A	RpL26
PIG-B	CG9004	RpL26.1
kto	CG9300	RpL4
CG5872	CG6712	RpS24
alpha-Man-Ic	Surf6	RpS14a
Notum	mRpS9	RpS15Ab
CG32795	Fib	RpS7
Atet	Fib.1	RpS9
Sod3	CG6686	RpL13
bip1	l(2)k09848	RpS4
CG5466	CG11583	RpS4.1
CG42258	wcd	RpL11
CG6791	Nle	RpL13A
CG18171	CG4338	RpL10
fl(2)d	CG11837	RpL10.1
CG4766	mRpL36	RpL27A
Sik3	smid	RpS16
tinc	Rrp42	RpL37A
IP3K2	CG7414	RpS18
Dmtn	CG32075	RpL17
Oseg6	CG31643	RpS8
sqz	CG5589	Rrp4
fzr	CG4038	RpS5a
CG13606	l(1)G0004	RpL8
GstD10	CG6769	sta
Tace	CG1575	RpS19b
Socs16D	CG3071	RpL39
ASPP	hoip	RpL19
CG30054	CG1542	RpL21
CG1815	P32	RpLP1
Rbp1-like	Dis3	RpL29
CG6695	Ns1	RpS13
TRAM	Ns1.1	RpS21
ergic53	CG11563	RpL36A
HDAC6	ppan	RpS15
Pde9	CG2972	RpL28
tefu	Mtr3	CG9344
CG33489	CG12301	RpL27
Obp44a	CG12301.1	RpL30
bark	CG10341	RpL18A
arm	CG8549	RpS27A
by	Dbp21E2	RpL5
CG7720	Rtc1	RpS12
CG15544	l(3)72Dn	RpL35A
CG5731	CG12975	RpS3
CG42342	CG14100	RpS23
CG6409	Ns2	RpS25
CG7924	CG3008	RpL14
CG1637	eIF6	RpL9
IFT52	CG3735	RpL31
kel	Ski6	RpL40
CG17672	Tsc1	RpL12
CG14960	Hlc	RpL10Ab
Orc1	Rrp46	CG14230
IP3K1	CG7137	CG10914
Fas3	RIOK1	CG2906
qua	Rlb1	CG1662
didum	Mpp6	CG14543
Pgant7	Tif-IA	FRG1
Ir31a	RpS3A	mRpL10
CG32137	RpS27	CG7544
Nhe3	RpS27.1	CG1542
Gyc89Da	Non1	CG11447
CG15043	CG4364	CG17141
LIMK1	emb	P32
Taf12	bel	CG6833
Wnt5	mbo	CG7246
XNP	Ulp1	Rpp30
Unc-89	CG15390	CG9107
Hsp67Ba	CG14683	RpS2
hh	CG14683.1	RpLP0
Psc	mRpS11	RpLP0.1
wg	l(2)10685	RpL34a
CG10041	kis	CG14683
GCS2alpha	Sirt1	CG14683.1
red	Trf4-1	CG10576
CG34355
tapas
hth
hop
Cralbp
CG17919
Gr63a
twr
Zip89B
Nf-YC
sktl
GlcAT-S
E(spl)mgamma-HLH
CG14650
CG10211
ap
Jheh1
Np
ERp60
loh
vvl
bowl
CDase
Sdc
Mdr50
wls
tld
CG18473
CG3634
Dh31-R
ihog
CG2918
CG8219
bgcn
CG7149
Trp1
lncRNA:CR42549
pdm3
sut3
Coop
ckn
Skeletor
Dyb
Sema2a
Df31
dysf
CG1638
CG11069
ImpE1
OstDelta
CG31121
fend
CrebA
Wdr24
Axn
asRNA:CR44119
lncRNA:CR45102
CG8001
CG7970
tra
kek1
bnb
CG12880
CG32091
hang
velo
RhoGEF2
w
CG13437
CG3097
dome
CG6739
CG42272
CG1998
Mp
Spp
mfas
Hil
CG10827
CG32809
Cht7
dpr17
upd1
wapl
CG9331
Patronin
uif
CG7512
CG4702
CG17265
kkv
l(2)34Fc
Girdin
ko
vn
CG6426
boi
dikar
sog
asRNA:CR44512
asRNA:CR45485
CG5326
qsm
Ranbp21
CG5674
pwn
X11Lbeta
Ptip
CG6574
opa
Spn88Ea
Tsf2
btsz
Argk
CG6357
CG31195
CG14291
CG31028
Doa
Cht5
lft
rumi
sprt
scyl
Ten-a
CG9527
Ir62a
toc
yellow-e2
CG13272
CG33099
CG11828
HSPBAP1
CG10561
CG3168
CG16868
ft
Hsp70Bb
pea
Klp61F
PCNA
Rpn10
CG12391
CG30496
egl
CG9302
EMC1
mi
Pp4-19C
CG3436
Dhc64C
barr
Tom70
cpa
wde
CG16974
lncRNA:CR31781
LeuRS
pav
Caf1-180
Spx
CG5787
CG15099
DNApol-alpha180
Bruce
mop
CG6841
fdl
Uba1
Srp72
Ndg
CG43367
CG14314
rgn
mbo
Rga
Vps16A
epsilonCOP
Prosbeta7
CG4603
htk
Srp54
Liprin-alpha
CG6227
CG10444
Bap170
Gp93
CG9192
Pgd
Cyt-c-p
Ulp1
Cul1
Cog1
Aven
DNApol-alpha60
AP-1-2beta
Uggt
CG10445
CG1703
asRNA:CR46089
Cda5
Dgp-1
RnrL
ATP8B
CG18596
CG31279
GstE6
CG14567
Tsp42Ed
Mmp1
CG7627
RpA-70
Hip14
CG2701
AnxB11
CG7365
Fer2LCH
Tsf3
Ugt86Di
CG14304
Men
CG32625
rdog
CG10638
l(2)k01209
LeuRS-m
IscU
HBS1
CG14695
Elp1
asRNA:CR45195
Ada2b
CG10283
lncRNA:CR46216
CG10463
CG43191
CG3008
Ilp8
CG44085
CG31142
Cul2
CG9689
CG3448
upd2
stc
Exn
CG6330
p53
Jafrac1
Spn47C
clt
upd3
mtg
CG6659
moody
GstD5
scaf
CG13366
Cht12
CG31793
disp
POSH
AlaRS
ssp3
CG7889
Cyp6d4
GstD3
CG15673
spn-E
Dronc
Vps39
GstD4
Gbp2
Swim
amd
unc-13
psh
AhcyL2
Dark
CG10559
obe
insc
mal
Gcn2
Cht9
Tpc1
firl
Tig
GstE8
Tep4
Ets21C
CG8303
CG4998
CG34056
wus
CG13157
CG14907
CG18213
Ldh
stau
spel1
CG1882
CG9572
GstE3
wfs1
Hex-C
Pih1D1
CG10433
dpy
CG31869
CG10089
CG9411
CG6142
Nsf2
Pi3K59F
SP1173
CG13579
uzip
Ptp61F
Nct
CG4267
GstE7
f
mIF3
slow
Hr38
CG9691
Nrx-1
Xpc
CIAPIN1
cactin
CG12814
mus201
Osi14
prage
CG9646
Spn42Da
CG13197
Cht6
GstD6
Fdx1
CG6325
DOR
CG13887
egg
SPoCk
ebo
Ncc69
GstE5
Myo61F
CG3342
CG11665
sas
Grip75
dally
GstD11
MetRS
asRNA:CR44807
subdued
CG9917
mus205
CG15784
Qsox1
Men-b
Zasp52
CG31673
CG6701
CG13506
CG5880
Xrp1
CG3589
Oseg5
Ect4
l(2)37Cb
Ets98B
CG11576
CG33181
PEK
Sulf1
DNApol-iota
TyrRS
Pvr
CG7457
RfC4
Rab30
dre4
raw
serp
CG11309
mRpL22
dpp
Lst
GstD7
mthl4
Nup93-2
oys
BI-1
scb
Bin1
CG18659
CG5323
CG30108
reb
Act87E
SPARC
kek2
Raf
htl
CG32813
eEF1alpha1
Him
vkg
CG33993
CG1812
meso18E
Swip-1
Col4a1
lncRNA:CR45310
eEF1alpha2
E(spl)m6-BFM
ltl
Rm62
stumps
lms
Gyg
Act57B
CG12768
mew
CG9914
CG31373
trol
Nlg1
CG8192
twi
Optix
edl
CG15353
Eip55E
CG11851
eya
Myc
CG13023
vg
spirit
beat-IIb
RhoGAP16F
zfh1
Sox100B
Mes2
CG5096
CG9426
CG42807
kon
ana
Rack1
CRMP
Cyp310a1
Vha100-2
schlank
Sobp
eIF3b
dnc
drl
CG4382
CG17760
ebd1
fbp
CG7201
betaGlu
CG44252
Plod
CG7194
side
CG7920
eEF1gamma
St2
CG4743
mid
Hnf4
CG4594
CG7430
Shc
alphaTub84B
Dlip3
L2HGDH
NimB1
Hml
CG5397
CG13097
al
CG9286
Tep1
pnr
Hsp60A
CG3527
atilla
Idgf6
Rs1
Sr-CI
Nplp2
Fkbp39
alphaTub85E
Pxn
CG9372
lectin-28C
CG33494
CG16885
Idgf4
CG9253
eIF3l
CG16884
Prip
Fib
Rexo5
CG15347
msk
tup
r
CG15019
CG9338
dve
Nop60B
CG43313
Drip
I-2
Hsc70-4
CG16820
Lsd-2
Ac78C
Mpcp2
AOX3
PNPase
Sk1
Non1
kra
nudC
parvin
CG31612
CG11370
CG13868
Exd2
nop5
CG2794
CG10565
mfrn
nAChRbeta3
