# Supplementary material for: Differential gene expression analysis identified determinants of cell fate plasticity during radiation-induced regeneration in Drosophila
Source: PLoS Genet. 2022 Jan 6;18(1):e1009989. doi: 10.1371/journal.pgen.1009989 (PMC8769364; doi:10.1371/journal.pgen.1009989)
Supplement: S3 Table — Only gene sets with an adjusted p<0.05 are shown. Cluster 1 is called ‘neg_high.up’ because genes in this cluster show higher basal expression in NEG cells over POS cells but increased in expression in the latter after irradiation. Cluster 2 is called ‘pos_high.down’ because genes in this cluster show higher basal expression in POS cells than in NEG cells but decreased in expression in the former after irradiation. (TXT) [file pgen.1009989.s007.txt]

Cluster	Name	ID	GeneRatio	BgRatio	pvalue	p.adjust	qvalue	geneID	Count
1	neg_high.up	GO_RIBOSOME_BIOGENESIS	29/98	261/5132	1.81346549366923e-15	2.121754627593e-12	2.07307739592082e-12	CG8611/CG7275/Tsr1/CG14100/l(2)k09848/CG4554/smid/NHP2/Rrp42/CG8545/l(2)05287/Nop56/l(2)k09022/Rbm13/Non3/Dis3/Ns1/CG12975/Mat89Ba/CG2972/Dbp73D/RpLP0-like/CG11583/Aatf/Mtr3/CG6712/l(1)G0020/ppan/l(1)G0004	29
1	neg_high.up	GO_RIBONUCLEOPROTEIN_COMPLEX_BIOGENESIS	30/98	340/5132	2.88063544586827e-13	1.68517173583294e-10	1.64651057590155e-10	CG8611/CG7275/Tsr1/CG14100/l(2)k09848/CG4554/CG14641/smid/NHP2/Rrp42/CG8545/l(2)05287/Nop56/l(2)k09022/Rbm13/Non3/Dis3/Ns1/CG12975/Mat89Ba/CG2972/Dbp73D/RpLP0-like/CG11583/Aatf/Mtr3/CG6712/l(1)G0020/ppan/l(1)G0004	30
1	neg_high.up	GO_RRNA_METABOLIC_PROCESS	23/98	216/5132	6.46903175302672e-12	2.52292238368042e-09	2.4650415732586e-09	CG7275/Tsr1/CG14100/CG6937/CG4554/NHP2/Rrp42/CG8545/l(2)05287/Nop56/l(2)k09022/Rbm13/Non3/Dis3/CG12975/Mat89Ba/CG2972/Dbp73D/RpLP0-like/Mtr3/CG6712/l(1)G0020/l(1)G0004	23
1	neg_high.up	HALLMARK_MYC_TARGETS_V2	12/98	49/5132	6.10610602144483e-11	1.78603601127261e-08	1.74506082612871e-08	l(2)09851/l(2)k09848/CG4554/CG8545/Nop56/alpha-PheRS/CG32164/CG2691/Ns1/RpLP0-like/ppan/pit	12
1	neg_high.up	GO_NCRNA_METABOLIC_PROCESS	29/98	425/5132	4.84814215925543e-10	1.13446526526577e-07	1.10843839683187e-07	RpI135/CG7275/Tsr1/CG14100/CG6937/CG4554/NHP2/Rrp42/CG8545/l(2)05287/Nop56/l(2)k09022/Rbm13/Non3/alpha-PheRS/Dis3/ArgRS/CG12975/Mat89Ba/HisRS/CG2972/Dbp73D/RpLP0-like/Mtr3/CG6712/l(1)G0020/CG3808/MetRS-m/l(1)G0004	29
1	neg_high.up	GO_NCRNA_PROCESSING	23/98	312/5132	1.08679466329986e-08	2.11924959343474e-06	2.07062983218185e-06	CG7275/Tsr1/CG14100/CG4554/NHP2/Rrp42/CG8545/l(2)05287/Nop56/l(2)k09022/Rbm13/Non3/Dis3/CG12975/Mat89Ba/CG2972/Dbp73D/RpLP0-like/Mtr3/CG6712/l(1)G0020/CG3808/l(1)G0004	23
1	neg_high.up	HALLMARK_OXIDATIVE_PHOSPHORYLATION	13/98	164/5132	1.14284537943529e-05	0.00178176002931663	0.00174088294362381	bsf/blw/Mdh2/SdhB/mge/Prx3/Phb2/Mitofilin/CG5214/aralar1/Cyt-c1/Acon/muc	13
1	neg_high.up	GO_RNA_PROCESSING	27/98	602/5132	1.28021542914821e-05	0.00178176002931663	0.00174088294362381	CG7275/Tsr1/CG14100/CG4554/CG14641/NHP2/Rrp42/CG8545/l(2)05287/Nop56/l(2)k09022/Rbm13/Non3/CG4806/lark/Dis3/CG12975/Mat89Ba/CG2972/Dbp73D/RpLP0-like/CG32344/Mtr3/CG6712/l(1)G0020/CG3808/l(1)G0004	27
1	neg_high.up	GO_RIBOSOMAL_LARGE_SUBUNIT_BIOGENESIS	7/98	43/5132	1.37058463793587e-05	0.00178176002931663	0.00174088294362381	l(2)k09848/Rbm13/Non3/RpLP0-like/CG11583/CG6712/ppan	7
1	neg_high.up	GO_RIBOSOMAL_LARGE_SUBUNIT_ASSEMBLY	5/98	20/5132	2.83105797677421e-05	0.00331233783282583	0.00323634627660715	Non3/RpLP0-like/CG11583/CG6712/ppan	5
1	neg_high.up	GO_TRICARBOXYLIC_ACID_METABOLIC_PROCESS	5/98	21/5132	3.65983493438642e-05	0.00389273352112011	0.0038034265442523	Mdh2/SdhB/CG5214/Acon/muc	5
1	neg_high.up	GO_RNA_SECONDARY_STRUCTURE_UNWINDING	5/98	27/5132	0.000132579375521065	0.0129264891133039	0.0126299299838489	CG8611/CG9143/Dbp73D/CG32344/pit	5
1	neg_high.up	GO_RIBOSOME_ASSEMBLY	6/98	46/5132	0.000210052865572554	0.0189047579015298	0.0184710455070278	Tsr1/Non3/RpLP0-like/CG11583/CG6712/ppan	6
1	neg_high.up	HALLMARK_MYC_TARGETS_V1	11/98	164/5132	0.000255933657959522	0.0213887414151886	0.0208980415446647	nclb/NHP2/Rrp42/Nop56/Ns1/Prx3/Phb2/Cyt-c1/CTPsyn/rept/pit	11
1	neg_high.up	GO_DICARBOXYLIC_ACID_METABOLIC_PROCESS	6/98	49/5132	0.000299442449307321	0.023356511045971	0.022820666663	T3dh/CG11089/Mdh2/SdhB/AdSS/CG5214	6
1	neg_high.up	GO_RRNA_MODIFICATION	4/98	19/5132	0.000388881456985919	0.0282917069451458	0.02764263944438	NHP2/Nop56/CG12975/l(1)G0020	4
1	neg_high.up	GO_AEROBIC_RESPIRATION	5/98	34/5132	0.000411076083818358	0.0282917069451458	0.02764263944438	Mdh2/SdhB/CG5214/Acon/muc	5
1	neg_high.up	GO_CELLULAR_RESPIRATION	8/98	100/5132	0.000581769404020202	0.0378150112613131	0.036947460395669	Mdh2/SdhB/CG5214/aralar1/Cyt-c1/Acon/muc/COX4	8
2	pos_high.down	GO_REGIONALIZATION	17/101	141/5132	1.23372036393844e-09	2.83508939633054e-06	2.16095861641429e-06	Sox15/CG3259/Fur2/bi/kto/Oseg6/tefu/arm/IFT52/Wnt5/hh/Psc/wg/ap/wls/Sema2a/Axn	17
2	pos_high.down	GO_TISSUE_DEVELOPMENT	34/101	615/5132	6.85185386401398e-09	7.87278008975206e-06	6.00078148932593e-06	ds/Sox15/CG3259/CG42741/Nep1/CG31559/Calr/Egfr/H2.0/bi/kto/Oseg6/Tace/ASPP/tefu/arm/IFT52/kel/didum/Wnt5/XNP/hh/wg/hop/sktl/ap/vvl/Sdc/wls/tld/CG18473/Sema2a/CrebA/Axn	34
2	pos_high.down	GO_PATTERN_SPECIFICATION_PROCESS	18/101	183/5132	1.0601603237733e-08	8.12082808010351e-06	6.18984834652203e-06	Sox15/CG3259/Fur2/Egfr/bi/kto/Oseg6/tefu/arm/IFT52/Wnt5/hh/Psc/wg/ap/wls/Sema2a/Axn	18
2	pos_high.down	GO_EPITHELIUM_DEVELOPMENT	27/101	425/5132	2.2476679092119e-08	1.29128521384224e-05	9.84241947612791e-06	ds/Sox15/CG3259/CG42741/CG31559/Egfr/bi/kto/Oseg6/Tace/tefu/arm/IFT52/kel/didum/Wnt5/XNP/hh/wg/hop/sktl/ap/vvl/Sdc/CG18473/Sema2a/Axn	27
2	pos_high.down	GO_ANTERIOR_POSTERIOR_PATTERN_SPECIFICATION	13/101	96/5132	3.18118483204554e-08	1.35214523165793e-05	1.03063060119957e-05	Sox15/Fur2/bi/kto/tefu/arm/Wnt5/hh/Psc/wg/wls/Sema2a/Axn	13
2	pos_high.down	GO_TUBE_DEVELOPMENT	22/101	295/5132	3.53040530458989e-08	1.35214523165793e-05	1.03063060119957e-05	ds/Sox15/CG3259/Fur2/CG42741/Egfr/H2.0/bi/kto/Oseg6/arm/by/IFT52/kel/Wnt5/XNP/hh/wg/ap/vvl/Sdc/Sema2a	22
2	pos_high.down	GO_EMBRYONIC_MORPHOGENESIS	20/101	268/5132	1.63738294989291e-07	4.5886120649107e-05	3.49752667125253e-05	Sox15/CG3259/mab-21/H2.0/bi/kto/CG4766/Oseg6/arm/IFT52/Wnt5/hh/Psc/wg/ap/vvl/Sdc/wls/Sema2a/Axn	20
2	pos_high.down	GO_NEURAL_TUBE_DEVELOPMENT	12/101	92/5132	1.71687229574973e-07	4.5886120649107e-05	3.49752667125253e-05	ds/Sox15/CG3259/kto/Oseg6/IFT52/Wnt5/hh/wg/ap/Sdc/Sema2a	12
2	pos_high.down	GO_HEART_DEVELOPMENT	19/101	244/5132	1.79710655283709e-07	4.5886120649107e-05	3.49752667125253e-05	ds/Sox15/CG3259/Fur2/Nep1/Calr/Egfr/bi/kto/ASPP/tefu/arm/IFT52/Wnt5/hh/vvl/Dh31-R/Sema2a/Axn	19
2	pos_high.down	GO_EMBRYONIC_PATTERN_SPECIFICATION	8/101	34/5132	2.02583713453682e-07	4.65537373516562e-05	3.54841367565187e-05	Fur2/Egfr/bi/arm/Wnt5/hh/wg/Sema2a	8
2	pos_high.down	GO_DIGESTIVE_SYSTEM_DEVELOPMENT	11/101	80/5132	3.36116958125565e-07	6.71379551985443e-05	5.11738158812596e-05	ds/Sox15/Fur2/Egfr/H2.0/bi/Oseg6/arm/Wnt5/hh/wls	11
2	pos_high.down	GO_SENSORY_ORGAN_DEVELOPMENT	19/101	256/5132	3.82894757897635e-07	6.71379551985443e-05	5.11738158812596e-05	ds/CG3259/CG31559/brm/mab-21/Egfr/bi/CG4766/Oseg6/ASPP/arm/Wnt5/hh/wg/hth/ap/vvl/Sdc/Axn	19
2	pos_high.down	GO_EMBRYO_DEVELOPMENT	26/101	457/5132	4.08468180891272e-07	6.71379551985443e-05	5.11738158812596e-05	ds/Sox15/CG3259/Fur2/CG42741/mab-21/Egfr/H2.0/bi/kto/CG4766/Oseg6/ASPP/tefu/arm/IFT52/Wnt5/hh/Psc/wg/ap/vvl/Sdc/wls/Sema2a/Axn	26
2	pos_high.down	GO_EMBRYONIC_ORGAN_DEVELOPMENT	17/101	207/5132	4.09021485108625e-07	6.71379551985443e-05	5.11738158812596e-05	Sox15/CG3259/Fur2/Egfr/H2.0/bi/kto/Oseg6/ASPP/arm/IFT52/Wnt5/hh/Psc/wg/vvl/Axn	17
2	pos_high.down	GO_EMBRYO_DEVELOPMENT_ENDING_IN_BIRTH_OR_EGG_HATCHING	21/101	313/5132	4.66966795368739e-07	7.15393130504909e-05	5.45286138591987e-05	ds/Sox15/CG3259/Fur2/CG42741/Egfr/bi/kto/Oseg6/tefu/arm/IFT52/Wnt5/hh/Psc/wg/ap/vvl/Sdc/Sema2a/Axn	21
2	pos_high.down	GO_SKELETAL_SYSTEM_DEVELOPMENT	16/101	189/5132	6.20001754636874e-07	8.90477520097211e-05	6.78738762970894e-05	ds/Fur2/Nep1/bi/kto/Oseg6/arm/Wnt5/hh/Psc/wg/hth/tld/Sema2a/CrebA/Axn	16
2	pos_high.down	GO_MORPHOGENESIS_OF_AN_EPITHELIUM	17/101	218/5132	8.56321488924148e-07	0.000115754516561629	8.82302760105129e-05	ds/Sox15/CG3259/Egfr/bi/kto/Tace/arm/IFT52/kel/Wnt5/hh/wg/ap/Sdc/Sema2a/Axn	17
2	pos_high.down	GO_ORGAN_MORPHOGENESIS	23/101	385/5132	9.58289614827492e-07	0.00012234164082631	9.32511063785349e-05	ds/Sox15/Egfr/H2.0/bi/kto/Oseg6/ASPP/arm/IFT52/kel/didum/Wnt5/hh/Psc/wg/hth/ap/vvl/Sdc/tld/Sema2a/Axn	23
2	pos_high.down	GO_TUBE_MORPHOGENESIS	15/101	177/5132	1.42889424052144e-06	0.000172820998143066	0.000131727424721754	ds/Sox15/Egfr/H2.0/bi/kto/arm/IFT52/kel/Wnt5/hh/wg/ap/Sdc/Sema2a	15
2	pos_high.down	GO_CANONICAL_WNT_SIGNALING_PATHWAY	8/101	47/5132	2.84075364841002e-06	0.000326402594202312	0.000248790214260752	Sox15/kto/arm/Wnt5/hh/wg/Sdc/Axn	8
2	pos_high.down	GO_UROGENITAL_SYSTEM_DEVELOPMENT	14/101	164/5132	3.04658056305599e-06	0.000333382958757269	0.000254110779795747	ds/Sox15/CG3259/Fur2/Nep1/bi/arm/by/kel/Wnt5/hh/wg/vvl/Sdc	14
2	pos_high.down	GO_THYMOCYTE_AGGREGATION	6/101	23/5132	3.85309529510767e-06	0.00040247331764352	0.000306772754596133	IP3K2/Tace/arm/Wnt5/hh/wg	6
2	pos_high.down	GO_APPENDAGE_DEVELOPMENT	10/101	84/5132	4.58605208853859e-06	0.000458206421715726	0.000349253577818225	CG3259/Fur2/bi/Oseg6/arm/IFT52/Wnt5/XNP/hh/Sema2a	10
2	pos_high.down	GO_AXIS_SPECIFICATION	8/101	51/5132	5.39069714012865e-06	0.000505010465737238	0.000384928503040064	Fur2/bi/arm/Wnt5/hh/wg/wls/Axn	8
2	pos_high.down	GO_EMBRYONIC_ORGAN_MORPHOGENESIS	13/101	149/5132	5.56925113288005e-06	0.000505010465737238	0.000384928503040064	Sox15/H2.0/bi/kto/Oseg6/arm/IFT52/Wnt5/hh/Psc/wg/vvl/Axn	13
2	pos_high.down	GO_EYE_DEVELOPMENT	14/101	173/5132	5.73364976451464e-06	0.000505010465737238	0.000384928503040064	CG3259/brm/mab-21/Egfr/bi/CG4766/Oseg6/ASPP/arm/Wnt5/hh/hth/ap/Axn	14
2	pos_high.down	GO_CELL_CELL_SIGNALING	16/101	224/5132	5.93354333111637e-06	0.000505010465737238	0.000384928503040064	Fur2/Nep1/CG31342/VGAT/bi/arm/didum/Wnt5/hh/wg/sktl/vvl/wls/Dyb/Sema2a/dysf	16
2	pos_high.down	GO_SEGMENTATION	8/101	52/5132	6.26823862768355e-06	0.000512993111350345	0.000391013026103694	Fur2/bi/kto/tefu/Wnt5/Psc/Sema2a/Axn	8
2	pos_high.down	GO_TISSUE_MORPHOGENESIS	18/101	280/5132	6.47380340694517e-06	0.000512993111350345	0.000391013026103694	ds/Sox15/CG3259/Egfr/bi/kto/Tace/arm/IFT52/kel/Wnt5/hh/wg/ap/Sdc/wls/Sema2a/Axn	18
2	pos_high.down	GO_BLASTODERM_SEGMENTATION	4/101	8/5132	9.31477171371312e-06	0.000713511513270425	0.000543851934442759	Fur2/bi/Wnt5/Sema2a	4
2	pos_high.down	GO_POSITIVE_REGULATION_OF_CELL_PROLIFERATION	19/101	321/5132	1.15230221574014e-05	0.000854190481216399	0.000651080097450455	Calr/CG31342/peb/mab-21/Egfr/H2.0/bi/CG4766/Tace/arm/by/Orc1/Wnt5/hh/Psc/wg/hop/vvl/Dh31-R	19
2	pos_high.down	GO_CELL_FATE_DETERMINATION	6/101	28/5132	1.32771453857808e-05	0.000953465003016384	0.000726749010590107	Sox15/bi/arm/wg/vvl/pdm3	6
2	pos_high.down	GO_NEGATIVE_REGULATION_OF_EMBRYONIC_DEVELOPMENT	5/101	17/5132	1.37116755139185e-05	0.000954831222151053	0.000727790368585659	Sox15/CG3259/bi/arm/Wnt5	5
2	pos_high.down	GO_DIGESTIVE_TRACT_MORPHOGENESIS	6/101	29/5132	1.64758651739643e-05	0.00109815166167882	0.000837031911059298	Sox15/Egfr/H2.0/arm/Wnt5/hh	6
2	pos_high.down	GO_EMBRYONIC_HEART_TUBE_DEVELOPMENT	7/101	43/5132	1.67255475016356e-05	0.00109815166167882	0.000837031911059298	Sox15/CG3259/bi/arm/IFT52/Wnt5/hh	7
2	pos_high.down	GO_SOMITE_DEVELOPMENT	7/101	45/5132	2.28065940152244e-05	0.00145582091797182	0.00110965416495127	kto/Oseg6/tefu/Wnt5/hh/Sema2a/Axn	7
2	pos_high.down	GO_LYMPHOCYTE_DIFFERENTIATION	9/101	81/5132	2.49455388884924e-05	0.0015493202261015	0.00118092110129307	IP3K2/Tace/tefu/arm/Wnt5/hh/wg/hop/Sema2a	9
2	pos_high.down	GO_POST_ANAL_TAIL_MORPHOGENESIS	4/101	10/5132	2.71067837415964e-05	0.00160425100138552	0.00122279037437841	ds/CG3259/kto/Wnt5	4
2	pos_high.down	GO_CIRCULATORY_SYSTEM_DEVELOPMENT	20/101	372/5132	2.72261919295192e-05	0.00160425100138552	0.00122279037437841	ds/Sox15/CG3259/Fur2/Nep1/Calr/Egfr/bi/kto/ASPP/tefu/arm/IFT52/Wnt5/hh/hth/vvl/Dh31-R/Sema2a/Axn	20
2	pos_high.down	GO_ANTERIOR_POSTERIOR_AXIS_SPECIFICATION	6/101	32/5132	2.99629696210071e-05	0.00170076905998854	0.00129635825927394	Fur2/bi/arm/Wnt5/hh/wls	6
2	pos_high.down	GO_EMBRYONIC_SKELETAL_SYSTEM_DEVELOPMENT	8/101	64/5132	3.03444436290384e-05	0.00170076905998854	0.00129635825927394	Fur2/kto/Oseg6/arm/Wnt5/hh/Psc/Axn	8
2	pos_high.down	GO_NEURAL_TUBE_PATTERNING	5/101	20/5132	3.27773385415287e-05	0.00175168195275425	0.00133516502651417	Sox15/CG3259/Oseg6/hh/wg	5
2	pos_high.down	GO_REGULATION_OF_ORGAN_FORMATION	5/101	20/5132	3.27773385415287e-05	0.00175168195275425	0.00133516502651417	bi/arm/Wnt5/hh/vvl	5
2	pos_high.down	GO_RENAL_TUBULE_DEVELOPMENT	7/101	48/5132	3.52578415117561e-05	0.00184142090440944	0.00140356574821919	ds/arm/kel/Wnt5/hh/wg/vvl	7
2	pos_high.down	GO_CELL_FATE_COMMITMENT	10/101	106/5132	3.69514400297461e-05	0.00188698687085237	0.00143829698735667	Sox15/Egfr/bi/arm/Wnt5/hh/wg/vvl/pdm3/Axn	10
2	pos_high.down	GO_REGULATION_OF_CELL_PROLIFERATION	26/101	590/5132	4.71239676137644e-05	0.0023541495125311	0.00179437716497263	Sox15/Calr/CG31342/peb/brm/mab-21/Egfr/H2.0/bi/grp/CG4766/Tace/tefu/arm/by/IFT52/Orc1/Wnt5/Unc-89/hh/Psc/wg/hop/vvl/Dh31-R/Axn	26
2	pos_high.down	GO_ANATOMICAL_STRUCTURE_FORMATION_INVOLVED_IN_MORPHOGENESIS	22/101	453/5132	4.90265049922719e-05	0.00239708315898385	0.00182710200015992	ds/Sox15/CG3259/bi/kto/Oseg6/Tace/Socs16D/tefu/arm/IFT52/Wnt5/hh/wg/hth/ap/vvl/Sdc/wls/Dh31-R/Sema2a/Axn	22
2	pos_high.down	GO_EMBRYONIC_DIGIT_MORPHOGENESIS	6/101	35/5132	5.11642719074454e-05	0.00244948951756895	0.00186704711521906	CG3259/bi/arm/IFT52/Wnt5/hh	6
2	pos_high.down	GO_REGULATION_OF_WNT_SIGNALING_PATHWAY	13/101	184/5132	5.43086036806808e-05	0.00254696267873887	0.00194134299730726	Sox15/brm/bi/kto/Notum/arm/kel/Wnt5/hh/wg/vvl/wls/Axn	13
2	pos_high.down	GO_FOREBRAIN_DEVELOPMENT	13/101	185/5132	5.74681202124256e-05	0.00264123480496308	0.00201319899017845	VGAT/Egfr/bi/Socs16D/arm/Wnt5/XNP/hh/wg/ap/vvl/Sema2a/Axn	13
2	pos_high.down	GO_KIDNEY_EPITHELIUM_DEVELOPMENT	8/101	70/5132	5.87196557777518e-05	0.00264583860739752	0.00201670809523589	ds/arm/kel/Wnt5/hh/wg/vvl/Sdc	8
2	pos_high.down	GO_FOREBRAIN_REGIONALIZATION	4/101	12/5132	6.19814209632608e-05	0.00273910202641487	0.00208779523244668	hh/wg/ap/Axn	4
2	pos_high.down	GO_STEM_CELL_DIFFERENTIATION	9/101	91/5132	6.36816510087608e-05	0.00276114026449306	0.00210459319321903	Sox15/Nep1/Egfr/bi/arm/Wnt5/hh/pdm3/Sema2a	9
2	pos_high.down	GO_EMBRYONIC_AXIS_SPECIFICATION	5/101	23/5132	6.78751963859467e-05	0.0028884666906464	0.00220164379700225	Fur2/bi/arm/Wnt5/wg	5
2	pos_high.down	GO_NEGATIVE_REGULATION_OF_RESPONSE_TO_STIMULUS	26/101	604/5132	7.05550786362771e-05	0.00294791946738481	0.00224695982489503	Sox15/CG3259/Calr/brm/Egfr/H2.0/bi/kto/Notum/Tace/Socs16D/tefu/arm/kel/Wnt5/Hsp67Ba/hh/Psc/wg/CG34355/hth/hop/Dh31-R/CG2918/Sema2a/Axn	26
2	pos_high.down	GO_POSITIVE_REGULATION_OF_DEVELOPMENTAL_PROCESS	23/101	499/5132	7.25309007137499e-05	0.00297635731857495	0.00226863569149774	zfh2/Sox15/Calr/CG31342/peb/Egfr/H2.0/bi/IP3K2/ASPP/CG1815/arm/LIMK1/Wnt5/Hsp67Ba/hh/wg/hop/vvl/tld/ihog/Sema2a/Axn	23
2	pos_high.down	GO_NEGATIVE_REGULATION_OF_CELL_DIFFERENTIATION	16/101	275/5132	7.67541621049547e-05	0.00305060581418491	0.00232522929540731	zfh2/Sox15/Calr/Egfr/H2.0/bi/Atet/IP3K2/arm/Wnt5/hh/wg/hth/hop/Sema2a/Axn	16
2	pos_high.down	GO_NEPHRON_EPITHELIUM_DEVELOPMENT	7/101	54/5132	7.69952729428742e-05	0.00305060581418491	0.00232522929540731	ds/arm/kel/Wnt5/hh/wg/vvl	7
2	pos_high.down	GO_DORSAL_VENTRAL_PATTERN_FORMATION	6/101	38/5132	8.29612583310021e-05	0.0032312707058414	0.00246293548372502	Oseg6/arm/IFT52/hh/ap/Axn	6
2	pos_high.down	GO_T_CELL_DIFFERENTIATION	7/101	55/5132	8.68150492222445e-05	0.00332501638521196	0.00253439020887394	IP3K2/Tace/arm/Wnt5/hh/wg/Sema2a	7
2	pos_high.down	GO_MOVEMENT_OF_CELL_OR_SUBCELLULAR_COMPONENT	24/101	544/5132	9.82697082794591e-05	0.00370202933813438	0.00282175659321864	ds/Sox15/CG3259/CG31342/Pdi/Egfr/bi/Oseg6/Tace/Socs16D/arm/by/didum/Wnt5/Hsp67Ba/hh/CG34355/hop/sktl/ap/vvl/Sdc/ihog/Sema2a	24
2	pos_high.down	GO_LOCOMOTION	21/101	442/5132	0.000103747222272495	0.00372962962759589	0.00284279405447279	ds/Sox15/CG31342/Pdi/Egfr/bi/Tace/Socs16D/arm/by/didum/Wnt5/hh/CG34355/hop/sktl/ap/vvl/Sdc/ihog/Sema2a	21
2	pos_high.down	GO_BRANCHING_INVOLVED_IN_URETERIC_BUD_MORPHOGENESIS	5/101	25/5132	0.000103871321221121	0.00372962962759589	0.00284279405447279	ds/arm/Wnt5/hh/wg	5
2	pos_high.down	GO_EMBRYONIC_CAMERA_TYPE_EYE_DEVELOPMENT	5/101	25/5132	0.000103871321221121	0.00372962962759589	0.00284279405447279	CG3259/bi/Oseg6/ASPP/Wnt5	5
2	pos_high.down	GO_NEGATIVE_REGULATION_OF_HEMOPOIESIS	7/101	57/5132	0.000109525094713188	0.00381346466137735	0.00290669469860836	Egfr/H2.0/IP3K2/arm/hh/hth/hop	7
2	pos_high.down	GO_SPECIFICATION_OF_SYMMETRY	7/101	57/5132	0.000109525094713188	0.00381346466137735	0.00290669469860836	Sox15/Fur2/bi/IFT52/Wnt5/hh/Axn	7
2	pos_high.down	GO_NEGATIVE_REGULATION_OF_DEVELOPMENTAL_PROCESS	18/101	346/5132	0.000112513432656474	0.00385904280962057	0.00294143522294381	zfh2/Sox15/CG3259/Calr/Egfr/H2.0/bi/Atet/IP3K2/arm/Wnt5/hh/wg/hth/hop/tld/Sema2a/Axn	18
2	pos_high.down	GO_NEGATIVE_REGULATION_OF_T_CELL_DIFFERENTIATION	4/101	14/5132	0.000121590961537651	0.00410905925902238	0.00313200247675931	Egfr/H2.0/hh/hop	4
2	pos_high.down	GO_CELL_MOTILITY	18/101	349/5132	0.000125702068069369	0.00415636283164526	0.00316805815210376	ds/Sox15/CG31342/Pdi/Egfr/bi/Tace/Socs16D/arm/by/Wnt5/hh/CG34355/hop/sktl/vvl/Sdc/Sema2a	18
2	pos_high.down	GO_REGULATION_OF_CARTILAGE_DEVELOPMENT	5/101	26/5132	0.000126608093218089	0.00415636283164526	0.00316805815210376	arm/Wnt5/hh/tld/Axn	5
2	pos_high.down	GO_REGULATION_OF_TRANSCRIPTION_FROM_RNA_POLYMERASE_II_PROMOTER	29/101	739/5132	0.000130550601371306	0.0042254265063558	0.00322069978772207	zfh2/Sox15/Fur2/CG42741/Calr/peb/brm/Egfr/bi/grp/kto/ASPP/CG1815/HDAC6/arm/Wnt5/XNP/hh/Psc/wg/hth/Nf-YC/ap/vvl/tld/Sema2a/dysf/CrebA/Axn	29
2	pos_high.down	GO_MUSCLE_CELL_DIFFERENTIATION	10/101	124/5132	0.000141120057527735	0.00449847293548085	0.00342882092649907	Calr/bi/arm/Wnt5/Unc-89/hh/wg/Sdc/Sema2a/Axn	10
2	pos_high.down	GO_NEGATIVE_REGULATION_OF_MULTICELLULAR_ORGANISMAL_PROCESS	19/101	385/5132	0.000142901881762446	0.00449847293548085	0.00342882092649907	Sox15/CG3259/CG42741/Calr/Egfr/H2.0/bi/IP3K2/arm/Wnt5/hh/CG34355/hth/hop/tld/Dh31-R/Sema2a/CG11069/Axn	19
2	pos_high.down	GO_DEVELOPMENTAL_GROWTH_INVOLVED_IN_MORPHOGENESIS	7/101	60/5132	0.000152452801068619	0.00463617602699824	0.0035337808203587	bi/kto/Nhe3/Wnt5/hh/ap/Sema2a	7
2	pos_high.down	GO_CEREBRAL_CORTEX_CELL_MIGRATION	5/101	27/5132	0.000152973616135201	0.00463617602699824	0.0035337808203587	Egfr/Socs16D/arm/vvl/Sema2a	5
2	pos_high.down	GO_TUBE_FORMATION	8/101	80/5132	0.00015332871107566	0.00463617602699824	0.0035337808203587	kto/arm/IFT52/Wnt5/hh/ap/Sdc/Sema2a	8
2	pos_high.down	GO_DEVELOPMENTAL_INDUCTION	4/101	15/5132	0.000163309076629278	0.00487382153368935	0.00371491870828596	arm/Wnt5/wg/vvl	4
2	pos_high.down	GO_KIDNEY_MORPHOGENESIS	6/101	43/5132	0.000169195302280893	0.00498475390566015	0.00379947345472882	ds/arm/kel/Wnt5/hh/wg	6
2	pos_high.down	GO_NEGATIVE_REGULATION_OF_TRANSCRIPTION_FROM_RNA_POLYMERASE_II_PROMOTER	18/101	358/5132	0.000173826140570287	0.00505636039279139	0.00385405326993948	zfh2/Sox15/CG42741/Calr/peb/brm/bi/ASPP/CG1815/HDAC6/arm/XNP/hh/Psc/hth/vvl/Sema2a/Axn	18
2	pos_high.down	GO_CELL_DEVELOPMENT	26/101	638/5132	0.000176841523310816	0.0050797727571032	0.00387189861564734	Sox15/CG42741/CG31559/brm/Pdi/Egfr/bi/kto/HDAC6/tefu/arm/CG32137/Nhe3/Wnt5/XNP/hh/wg/hth/hop/ap/vvl/Sdc/tld/ihog/Sema2a/Axn	26
2	pos_high.down	GO_DOPAMINERGIC_NEURON_DIFFERENTIATION	4/101	16/5132	0.000214468187866321	0.0060627326329359	0.00462112917466233	arm/Wnt5/hh/wg	4
2	pos_high.down	HALLMARK_WNT_BETA_CATENIN_SIGNALING	5/101	29/5132	0.000218106278488839	0.0060627326329359	0.00462112917466233	Tace/arm/Wnt5/wg/Axn	5
2	pos_high.down	GO_MOLTING_CYCLE	6/101	45/5132	0.000218975982825796	0.0060627326329359	0.00462112917466233	Sox15/Egfr/ASPP/arm/hh/ap	6
2	pos_high.down	GO_EPIDERMIS_DEVELOPMENT	9/101	108/5132	0.000240996275183159	0.00653471655093787	0.00498088422003601	Sox15/CG31559/Egfr/arm/Wnt5/hh/sktl/ap/vvl	9
2	pos_high.down	GO_REPLICATIVE_SENESCENCE	3/101	7/5132	0.000244554231236143	0.00653471655093787	0.00498088422003601	Nep1/grp/tefu	3
2	pos_high.down	GO_TRIPARTITE_REGIONAL_SUBDIVISION	3/101	7/5132	0.000244554231236143	0.00653471655093787	0.00498088422003601	Fur2/bi/Wnt5	3
2	pos_high.down	GO_POSITIVE_REGULATION_OF_CELL_DIFFERENTIATION	18/101	371/5132	0.000271804595715441	0.00717939035579407	0.00547226675463393	zfh2/Sox15/Calr/CG31342/peb/H2.0/bi/IP3K2/ASPP/CG1815/arm/LIMK1/Wnt5/hh/hop/ihog/Sema2a/Axn	18
2	pos_high.down	GO_POSITIVE_REGULATION_OF_RESPONSE_TO_STIMULUS	28/101	732/5132	0.000276375906518908	0.00721717992250512	0.00550107067520888	wbl/Calr/CG31342/peb/brm/Egfr/H2.0/IP3K2/Tace/ASPP/HDAC6/tefu/arm/LIMK1/Wnt5/Hsp67Ba/hh/wg/CG34355/hth/hop/ERp60/vvl/wls/tld/Sema2a/Wdr24/Axn	28
2	pos_high.down	GO_MESONEPHROS_DEVELOPMENT	6/101	47/5132	0.000279644065972797	0.00722047262478077	0.00550358043499391	ds/arm/Wnt5/hh/wg/Sdc	6
2	pos_high.down	GO_SKIN_DEVELOPMENT	8/101	89/5132	0.00032290775513498	0.00821904708012105	0.0062647127210487	Sox15/Egfr/arm/Wnt5/hh/sktl/ap/vvl	8
2	pos_high.down	GO_DEVELOPMENTAL_GROWTH	12/101	191/5132	0.000325471403085733	0.00821904708012105	0.0062647127210487	CG42741/Egfr/bi/kto/ASPP/by/Nhe3/Wnt5/XNP/hh/ap/Sema2a	12
2	pos_high.down	GO_CENTRAL_NERVOUS_SYSTEM_DEVELOPMENT	20/101	446/5132	0.000340994652368484	0.00844834782952348	0.00643949007756268	zfh2/Nep1/VGAT/Egfr/bi/kto/Socs16D/HDAC6/tefu/arm/Wnt5/XNP/hh/wg/ap/vvl/wls/pdm3/Sema2a/Axn	20
2	pos_high.down	GO_GENITALIA_DEVELOPMENT	4/101	18/5132	0.000349824912398948	0.00844834782952348	0.00643949007756268	bi/arm/Wnt5/hh	4
2	pos_high.down	GO_NEGATIVE_REGULATION_OF_LYMPHOCYTE_DIFFERENTIATION	4/101	18/5132	0.000349824912398948	0.00844834782952348	0.00643949007756268	Egfr/H2.0/hh/hop	4
2	pos_high.down	GO_FOREBRAIN_CELL_MIGRATION	5/101	32/5132	0.000352933590789493	0.00844834782952348	0.00643949007756268	Egfr/Socs16D/arm/vvl/Sema2a	5
2	pos_high.down	GO_MESONEPHRIC_TUBULE_MORPHOGENESIS	5/101	32/5132	0.000352933590789493	0.00844834782952348	0.00643949007756268	ds/arm/Wnt5/hh/wg	5
2	pos_high.down	GO_HEART_MORPHOGENESIS	9/101	114/5132	0.000362234525204972	0.00858159730846419	0.00654105534390748	ds/Sox15/bi/ASPP/IFT52/Wnt5/hh/Sema2a/Axn	9
2	pos_high.down	GO_CARDIAC_CELL_FATE_COMMITMENT	3/101	8/5132	0.0003856979069496	0.00871102391185774	0.00663970674239901	Sox15/bi/vvl	3
2	pos_high.down	GO_CELLULAR_RESPONSE_TO_LITHIUM_ION	3/101	8/5132	0.0003856979069496	0.00871102391185774	0.00663970674239901	Calr/arm/hh	3
2	pos_high.down	GO_MALE_GENITALIA_DEVELOPMENT	3/101	8/5132	0.0003856979069496	0.00871102391185774	0.00663970674239901	bi/arm/hh	3
2	pos_high.down	GO_NEGATIVE_REGULATION_OF_ALPHA_BETA_T_CELL_DIFFERENTIATION	3/101	8/5132	0.0003856979069496	0.00871102391185774	0.00663970674239901	H2.0/hh/hop	3
2	pos_high.down	GO_LEUKOCYTE_DIFFERENTIATION	9/101	115/5132	0.000386651191910135	0.00871102391185774	0.00663970674239901	IP3K2/Tace/tefu/arm/Wnt5/hh/wg/hop/Sema2a	9
2	pos_high.down	GO_BRANCHING_MORPHOGENESIS_OF_AN_EPITHELIAL_TUBE	7/101	70/5132	0.000402949505564701	0.00899007731832703	0.00685240651261792	ds/bi/arm/Wnt5/hh/wg/Sema2a	7
2	pos_high.down	GO_REGULATION_OF_ALPHA_BETA_T_CELL_DIFFERENTIATION	4/101	19/5132	0.000436452617477395	0.00964392418233705	0.00735078092593507	H2.0/IP3K2/hh/hop	4
2	pos_high.down	GO_REGULATION_OF_EMBRYONIC_DEVELOPMENT	7/101	73/5132	0.000521923203940448	0.0112976451629657	0.00861127825164901	Sox15/CG3259/bi/arm/Wnt5/hh/wg	7
2	pos_high.down	GO_POSITIVE_REGULATION_OF_BIOSYNTHETIC_PROCESS	29/101	800/5132	0.000524208247530328	0.0112976451629657	0.00861127825164901	zfh2/Sox15/CG42741/Calr/peb/brm/Egfr/bi/grp/kto/Atet/HDAC6/tefu/arm/Taf12/Wnt5/XNP/Hsp67Ba/hh/wg/hth/hop/Nf-YC/ap/vvl/Dh31-R/dysf/CrebA/Axn	29
2	pos_high.down	GO_EPITHELIAL_CELL_DIFFERENTIATION	13/101	231/5132	0.000530727466028048	0.0112976451629657	0.00861127825164901	Sox15/CG42741/CG31559/Egfr/arm/didum/Wnt5/XNP/wg/sktl/vvl/Sdc/CG18473	13
2	pos_high.down	GO_REGULATION_OF_CANONICAL_WNT_SIGNALING_PATHWAY	10/101	146/5132	0.000534547124524962	0.0112976451629657	0.00861127825164901	Sox15/bi/arm/kel/Wnt5/hh/wg/vvl/wls/Axn	10
2	pos_high.down	GO_REGULATION_OF_CELL_MORPHOGENESIS_INVOLVED_IN_DIFFERENTIATION	11/101	174/5132	0.000555302914755543	0.0112976451629657	0.00861127825164901	Calr/CG31342/peb/bi/arm/LIMK1/Wnt5/vvl/Sdc/Sema2a/Axn	11
2	pos_high.down	GO_TELENCEPHALON_DEVELOPMENT	9/101	121/5132	0.00056341001386568	0.0112976451629657	0.00861127825164901	VGAT/Egfr/Socs16D/arm/Wnt5/hh/ap/vvl/Sema2a	9
2	pos_high.down	GO_MALE_SEX_DIFFERENTIATION	7/101	74/5132	0.000567273094630597	0.0112976451629657	0.00861127825164901	bi/arm/Wnt5/XNP/hh/ap/Sdc	7
2	pos_high.down	GO_NEPHRON_DEVELOPMENT	7/101	74/5132	0.000567273094630597	0.0112976451629657	0.00861127825164901	ds/arm/kel/Wnt5/hh/wg/vvl	7
2	pos_high.down	GO_ECTODERMAL_PLACODE_DEVELOPMENT	3/101	9/5132	0.000570290182290697	0.0112976451629657	0.00861127825164901	bi/arm/Axn	3
2	pos_high.down	GO_ENDODERMAL_CELL_FATE_COMMITMENT	3/101	9/5132	0.000570290182290697	0.0112976451629657	0.00861127825164901	Sox15/arm/vvl	3
2	pos_high.down	GO_NEGATIVE_REGULATION_OF_ALPHA_BETA_T_CELL_ACTIVATION	3/101	9/5132	0.000570290182290697	0.0112976451629657	0.00861127825164901	H2.0/hh/hop	3
2	pos_high.down	GO_PROTEIN_FOLDING_IN_ENDOPLASMIC_RETICULUM	3/101	9/5132	0.000570290182290697	0.0112976451629657	0.00861127825164901	Calr/Pdi/ERp60	3
2	pos_high.down	GO_REGULATION_OF_TRANSMEMBRANE_RECEPTOR_PROTEIN_SERINE_THREONINE_KINASE_SIGNALING_PATHWAY	8/101	97/5132	0.000580537864043114	0.0114023590732571	0.00869109316930042	Fur2/CG31342/Tace/Wnt5/hh/wg/vvl/tld	8
2	pos_high.down	GO_POSITIVE_REGULATION_OF_LOCOMOTION	11/101	176/5132	0.000611734484460648	0.0116931519933945	0.00891274101828061	Calr/CG31342/peb/Pdi/Egfr/Tace/HDAC6/Wnt5/Hsp67Ba/hop/Sema2a	11
2	pos_high.down	GO_MESODERM_DEVELOPMENT	7/101	75/5132	0.000615707279982158	0.0116931519933945	0.00891274101828061	bi/Wnt5/hh/hop/ap/wls/Axn	7
2	pos_high.down	GO_NEGATIVE_REGULATION_OF_LEUKOCYTE_DIFFERENTIATION	5/101	36/5132	0.000620785738843997	0.0116931519933945	0.00891274101828061	Egfr/H2.0/arm/hh/hop	5
2	pos_high.down	GO_POSITIVE_REGULATION_OF_MUSCLE_TISSUE_DEVELOPMENT	5/101	36/5132	0.000620785738843997	0.0116931519933945	0.00891274101828061	Sox15/Egfr/bi/arm/hh	5
2	pos_high.down	GO_SOMITOGENESIS	5/101	36/5132	0.000620785738843997	0.0116931519933945	0.00891274101828061	kto/tefu/Wnt5/Sema2a/Axn	5
2	pos_high.down	GO_REGULATION_OF_CELL_DIFFERENTIATION	25/101	652/5132	0.000625873670664717	0.0116931519933945	0.00891274101828061	zfh2/Sox15/Calr/CG31342/peb/Egfr/H2.0/bi/Atet/IP3K2/ASPP/CG1815/HDAC6/arm/LIMK1/Wnt5/hh/wg/hth/hop/vvl/Sdc/ihog/Sema2a/Axn	25
2	pos_high.down	GO_EXOCRINE_SYSTEM_DEVELOPMENT	4/101	21/5132	0.000653846600832332	0.0120203159097016	0.00916211152661053	Egfr/hh/wls/Sema2a	4
2	pos_high.down	GO_OLFACTORY_LOBE_DEVELOPMENT	4/101	21/5132	0.000653846600832332	0.0120203159097016	0.00916211152661053	Egfr/Wnt5/ap/Sema2a	4
2	pos_high.down	GO_AMEBOIDAL_TYPE_CELL_MIGRATION	7/101	76/5132	0.000667374547458963	0.0121716405560373	0.00927745402649719	Sox15/Egfr/by/Wnt5/hh/sktl/Sema2a	7
2	pos_high.down	GO_EMBRYONIC_HEART_TUBE_MORPHOGENESIS	5/101	37/5132	0.00070669238160752	0.0127872369522368	0.00974667321172741	Sox15/bi/IFT52/Wnt5/hh	5
2	pos_high.down	GO_GLAND_DEVELOPMENT	12/101	210/5132	0.000769059944679591	0.0138070293193258	0.0105239781903523	Ptpmeg/Egfr/H2.0/bi/arm/Wnt5/hh/wg/hop/vvl/wls/Sema2a	12
2	pos_high.down	GO_ORGAN_FORMATION	4/101	22/5132	0.000787155323612246	0.014022348322953	0.0106880983964976	Sox15/arm/hh/Axn	4
2	pos_high.down	GO_HEAD_DEVELOPMENT	17/101	371/5132	0.000794941705511737	0.014052123378969	0.0107107935058424	zfh2/Nep1/VGAT/Egfr/bi/Socs16D/tefu/arm/Wnt5/XNP/hh/wg/ap/vvl/wls/Sema2a/Axn	17
2	pos_high.down	GO_MUSCLE_STRUCTURE_DEVELOPMENT	12/101	211/5132	0.000802209680280231	0.0140723499639998	0.0107262105904886	zfh2/Calr/H2.0/bi/arm/Wnt5/Unc-89/hh/wg/Sdc/Sema2a/Axn	12
2	pos_high.down	GO_REGULATION_OF_CELL_DEATH	25/101	666/5132	0.00085994578722291	0.0149708743866534	0.0114110828543774	wbl/Sox15/Calr/Pdi/Egfr/bi/IP3K2/Tace/ASPP/HDAC6/tefu/arm/Wnt5/Hsp67Ba/hh/Psc/wg/hth/hop/ERp60/vvl/tld/CG2918/Sema2a/Axn	25
2	pos_high.down	GO_FOREBRAIN_GENERATION_OF_NEURONS	5/101	39/5132	0.000904829476841163	0.0156338205848195	0.0119163929518298	Egfr/Wnt5/vvl/Sema2a/Axn	5
2	pos_high.down	GO_FORELIMB_MORPHOGENESIS	4/101	23/5132	0.000938582718817783	0.0159767636136538	0.0121777905973707	bi/arm/XNP/hh	4
2	pos_high.down	GO_REGULATION_OF_ALPHA_BETA_T_CELL_ACTIVATION	4/101	23/5132	0.000938582718817783	0.0159767636136538	0.0121777905973707	H2.0/IP3K2/hh/hop	4
2	pos_high.down	GO_CEREBRAL_CORTEX_DEVELOPMENT	6/101	59/5132	0.000970023760531037	0.0162709095014622	0.012401994141557	Egfr/Socs16D/arm/ap/vvl/Sema2a	6
2	pos_high.down	GO_LIPOPROTEIN_METABOLIC_PROCESS	6/101	59/5132	0.000970023760531037	0.0162709095014622	0.012401994141557	Pdi/Notum/Atet/tefu/Sdc/tld	6
2	pos_high.down	GO_LYMPHOCYTE_ACTIVATION	9/101	131/5132	0.00100219568119664	0.0165686739236681	0.0126289558009178	IP3K2/Tace/tefu/arm/Wnt5/hh/wg/hop/Sema2a	9
2	pos_high.down	GO_NEGATIVE_REGULATION_OF_IMMUNE_SYSTEM_PROCESS	9/101	131/5132	0.00100219568119664	0.0165686739236681	0.0126289558009178	CG3259/Egfr/H2.0/IP3K2/tefu/arm/hh/hth/hop	9
2	pos_high.down	GO_NEURAL_TUBE_FORMATION	6/101	60/5132	0.00106086497824909	0.01741334085726	0.0132727768707254	kto/IFT52/Wnt5/ap/Sdc/Sema2a	6
2	pos_high.down	GO_BETA_CATENIN_DESTRUCTION_COMPLEX_DISASSEMBLY	3/101	11/5132	0.00108850659693817	0.0176154095758023	0.0134267974596376	arm/wg/Axn	3
2	pos_high.down	GO_POSITIVE_REGULATION_OF_INTERLEUKIN_1_BETA_PRODUCTION	3/101	11/5132	0.00108850659693817	0.0176154095758023	0.0134267974596376	Wnt5/Hsp67Ba/hop	3
2	pos_high.down	GO_MYOBLAST_DIFFERENTIATION	4/101	24/5132	0.00110941795477113	0.0177044615282227	0.013494674537567	bi/arm/hh/Sdc	4
2	pos_high.down	GO_POSITIVE_REGULATION_OF_REPRODUCTIVE_PROCESS	4/101	24/5132	0.00110941795477113	0.0177044615282227	0.013494674537567	arm/Wnt5/hh/Sema2a	4
2	pos_high.down	GO_MESENCHYME_DEVELOPMENT	7/101	83/5132	0.00113286470878753	0.0179539524192671	0.0136848412008889	ds/Egfr/bi/arm/Wnt5/hh/Sema2a	7
2	pos_high.down	GO_REGULATION_OF_FIBROBLAST_PROLIFERATION	5/101	41/5132	0.00114164376803074	0.0179691601296893	0.013696432804637	Egfr/arm/Wnt5/Psc/wg	5
2	pos_high.down	GO_NEGATIVE_REGULATION_OF_CELL_ACTIVATION	6/101	61/5132	0.00115810832652469	0.0181043056758757	0.0137994432892022	Egfr/H2.0/tefu/hh/CG34355/hop	6
2	pos_high.down	GO_POSITIVE_REGULATION_OF_MULTICELLULAR_ORGANISMAL_PROCESS	22/101	566/5132	0.00119555994480687	0.0185634915754471	0.0141494434435179	Sox15/CG31342/peb/Egfr/H2.0/bi/IP3K2/Tace/CG1815/HDAC6/arm/LIMK1/Wnt5/Hsp67Ba/hh/wg/CG34355/hop/vvl/tld/Sema2a/Axn	22
2	pos_high.down	GO_WNT_SIGNALING_PATHWAY	11/101	191/5132	0.00120768660909161	0.01862593172948	0.0141970365067357	Sox15/kto/Notum/arm/kel/Wnt5/hh/wg/Sdc/wls/Axn	11
2	pos_high.down	GO_FORMATION_OF_PRIMARY_GERM_LAYER	6/101	62/5132	0.00126204970524044	0.0193346014842836	0.0147371979615445	Sox15/arm/Wnt5/vvl/wls/Axn	6
2	pos_high.down	GO_PANCREAS_DEVELOPMENT	5/101	42/5132	0.00127593070252451	0.0194178063205386	0.014800618257238	arm/Wnt5/hh/hth/wls	5
2	pos_high.down	GO_POSITIVE_REGULATION_OF_EMBRYONIC_DEVELOPMENT	4/101	25/5132	0.0013009506468759	0.0194626179946763	0.0148347745605521	arm/Wnt5/hh/wg	4
2	pos_high.down	GO_MORPHOGENESIS_OF_EMBRYONIC_EPITHELIUM	7/101	85/5132	0.00130428336430816	0.0194626179946763	0.0148347745605521	kto/arm/IFT52/Wnt5/ap/Sdc/Sema2a	7
2	pos_high.down	GO_POSITIVE_REGULATION_OF_CELL_MORPHOGENESIS_INVOLVED_IN_DIFFERENTIATION	7/101	85/5132	0.00130428336430816	0.0194626179946763	0.0148347745605521	Calr/CG31342/peb/arm/LIMK1/Sema2a/Axn	7
2	pos_high.down	GO_EAR_DEVELOPMENT	8/101	110/5132	0.0013338917543775	0.0197760209778032	0.0150736562260384	ds/CG31559/Oseg6/Wnt5/hh/wg/vvl/Sdc	8
2	pos_high.down	GO_CELL_CELL_ADHESION	11/101	194/5132	0.00137129519415728	0.0202002330523938	0.0153969986712397	ds/Egfr/IP3K2/Tace/arm/Wnt5/Hsp67Ba/hh/wg/sktl/Sema2a	11
2	pos_high.down	GO_MORPHOGENESIS_OF_A_BRANCHING_STRUCTURE	7/101	86/5132	0.00139728692076468	0.0204520085599823	0.0155889067123863	ds/bi/arm/Wnt5/hh/wg/Sema2a	7
2	pos_high.down	GO_SKIN_EPIDERMIS_DEVELOPMENT	5/101	43/5132	0.00142155378150394	0.0206755100626332	0.0157592637736346	Sox15/Egfr/arm/hh/ap	5
2	pos_high.down	GO_POSITIVE_REGULATION_OF_INTERLEUKIN_1_PRODUCTION	3/101	12/5132	0.00143068165559648	0.0206773990223944	0.0157607035743961	Wnt5/Hsp67Ba/hop	3
2	pos_high.down	GO_REGULATION_OF_T_CELL_DIFFERENTIATION	5/101	44/5132	0.00157908374524576	0.0226795902910922	0.0172868115269009	Egfr/H2.0/IP3K2/hh/hop	5
2	pos_high.down	GO_POSITIVE_REGULATION_OF_CELL_ADHESION	9/101	140/5132	0.00160396096461719	0.0227981164494967	0.0173771544006058	Calr/peb/Egfr/H2.0/IP3K2/Wnt5/hh/hop/Sdc	9
2	pos_high.down	GO_NEUROGENESIS	24/101	656/5132	0.00160808316748064	0.0227981164494967	0.0173771544006058	zfh2/ds/CG31559/Calr/Egfr/kto/Socs16D/CG1815/HDAC6/arm/CG32137/Nhe3/LIMK1/Wnt5/hh/wg/hth/hop/ap/vvl/Sdc/ihog/Sema2a/Axn	24
2	pos_high.down	GO_REGULATION_OF_MUSCLE_TISSUE_DEVELOPMENT	6/101	65/5132	0.00161709877339772	0.0227981164494967	0.0173771544006058	Sox15/Egfr/bi/arm/hh/tld	6
2	pos_high.down	GO_GROWTH	12/101	229/5132	0.00163735803647262	0.0229429802915493	0.0174875723535972	CG42741/Egfr/bi/kto/ASPP/by/Nhe3/Wnt5/XNP/hh/ap/Sema2a	12
2	pos_high.down	GO_REGULATION_OF_APOPTOTIC_SIGNALING_PATHWAY	11/101	199/5132	0.00168436078282972	0.0233594932977718	0.01780504642366	wbl/Pdi/ASPP/arm/Wnt5/Hsp67Ba/Psc/hth/hop/ERp60/CG2918	11
2	pos_high.down	GO_CENTRAL_NERVOUS_SYSTEM_NEURON_DIFFERENTIATION	7/101	89/5132	0.00170774363534624	0.0233594932977718	0.01780504642366	Egfr/Wnt5/hh/wg/vvl/Sema2a/Axn	7
2	pos_high.down	GO_GLIOGENESIS	7/101	89/5132	0.00170774363534624	0.0233594932977718	0.01780504642366	Egfr/kto/Socs16D/HDAC6/arm/hh/vvl	7
2	pos_high.down	GO_SKELETAL_SYSTEM_MORPHOGENESIS	7/101	89/5132	0.00170774363534624	0.0233594932977718	0.01780504642366	bi/kto/Oseg6/arm/Psc/tld/Axn	7
2	pos_high.down	GO_DIENCEPHALON_DEVELOPMENT	5/101	45/5132	0.00174909721554825	0.0236727661030115	0.0180438288651052	Wnt5/hh/wg/vvl/Sema2a	5
2	pos_high.down	GO_OLIGODENDROCYTE_DIFFERENTIATION	4/101	27/5132	0.00175124901545342	0.0236727661030115	0.0180438288651052	Egfr/kto/HDAC6/hh	4
2	pos_high.down	GO_PALLIUM_DEVELOPMENT	7/101	90/5132	0.00182236002929361	0.0244774229988716	0.0186571535294409	VGAT/Egfr/Socs16D/arm/ap/vvl/Sema2a	7
2	pos_high.down	GO_REGULATION_OF_SISTER_CHROMATID_COHESION	3/101	13/5132	0.00183343239260788	0.0244774229988716	0.0186571535294409	arm/XNP/Axn	3
2	pos_high.down	GO_REGULATION_OF_GROWTH	14/101	297/5132	0.00184273027798294	0.0244774229988716	0.0186571535294409	Sox15/CG31342/brm/Egfr/H2.0/bi/Tace/Socs16D/LIMK1/Wnt5/vvl/tld/CG3634/Sema2a	14
2	pos_high.down	GO_CELL_AGING	5/101	46/5132	0.00193217591621801	0.0253722300312513	0.0193391923283414	Nep1/Calr/bi/grp/tefu	5
2	pos_high.down	GO_POSITIVE_REGULATION_OF_DNA_REPLICATION	5/101	46/5132	0.00193217591621801	0.0253722300312513	0.0193391923283414	Calr/Egfr/tefu/arm/XNP	5
2	pos_high.down	GO_POSITIVE_REGULATION_OF_FIBROBLAST_PROLIFERATION	4/101	28/5132	0.00201256678234162	0.0261292568690455	0.0199162124639694	Egfr/Wnt5/Psc/wg	4
2	pos_high.down	GO_VASCULOGENESIS	4/101	28/5132	0.00201256678234162	0.0261292568690455	0.0199162124639694	Sox15/bi/arm/hh	4
2	pos_high.down	GO_SYNAPSE_ORGANIZATION	6/101	69/5132	0.0022030904463453	0.0284421452005702	0.0216791395784659	Egfr/arm/didum/Nhe3/Wnt5/Sema2a	6
2	pos_high.down	GO_SMOOTHENED_SIGNALING_PATHWAY	4/101	29/5132	0.00229968046295807	0.029367140831384	0.0223841886965429	Oseg6/IFT52/hh/ihog	4
2	pos_high.down	GO_MOTOR_NEURON_AXON_GUIDANCE	3/101	14/5132	0.00230029823744522	0.029367140831384	0.0223841886965429	Egfr/ap/Sema2a	3
2	pos_high.down	GO_EMBRYONIC_SKELETAL_SYSTEM_MORPHOGENESIS	5/101	48/5132	0.00233987677218507	0.0295441583652818	0.0225191147999766	kto/Oseg6/arm/Psc/Axn	5
2	pos_high.down	GO_REGULATION_OF_STEM_CELL_PROLIFERATION	5/101	48/5132	0.00233987677218507	0.0295441583652818	0.0225191147999766	Sox15/bi/arm/Wnt5/hh	5
2	pos_high.down	GO_LEUKOCYTE_ACTIVATION	9/101	149/5132	0.00246776683012061	0.030988678555285	0.0236201553369036	IP3K2/Tace/tefu/arm/Wnt5/hh/wg/hop/Sema2a	9
2	pos_high.down	GO_NEGATIVE_REGULATION_OF_CELL_CELL_ADHESION	5/101	49/5132	0.00256568094609742	0.0320431239898471	0.0244238735372203	Egfr/H2.0/hh/wg/hop	5
2	pos_high.down	GO_NEGATIVE_REGULATION_OF_WNT_SIGNALING_PATHWAY	8/101	122/5132	0.00258292005480044	0.0320840555996293	0.0244550723822927	Sox15/bi/kto/Notum/kel/Wnt5/hh/Axn	8
2	pos_high.down	GO_REGULATION_OF_MULTICELLULAR_ORGANISMAL_DEVELOPMENT	25/101	720/5132	0.00263090619808181	0.0325044217375914	0.0247754833820494	zfh2/Sox15/CG3259/Calr/CG31342/peb/Egfr/H2.0/bi/kto/IP3K2/CG1815/arm/LIMK1/Wnt5/Hsp67Ba/hh/wg/hth/hop/vvl/Sdc/tld/Sema2a/Axn	25
2	pos_high.down	GO_CELLULAR_RESPONSE_TO_INORGANIC_SUBSTANCE	6/101	72/5132	0.00273843099040018	0.0334729490209554	0.0255137131468416	Calr/IP3K2/arm/Wnt5/XNP/hh	6
2	pos_high.down	GO_HEPATICOBILIARY_SYSTEM_DEVELOPMENT	6/101	72/5132	0.00273843099040018	0.0334729490209554	0.0255137131468416	Sox15/Ptpmeg/H2.0/arm/Wnt5/wg	6
2	pos_high.down	GO_POSITIVE_REGULATION_OF_CELL_SUBSTRATE_ADHESION	5/101	50/5132	0.00280691287540314	0.0337501845727351	0.0257250273139257	Calr/peb/Wnt5/hop/Sdc	5
2	pos_high.down	GO_POSITIVE_REGULATION_OF_ALPHA_BETA_T_CELL_DIFFERENTIATION	3/101	15/5132	0.00283454552764921	0.0337501845727351	0.0257250273139257	H2.0/IP3K2/hh	3
2	pos_high.down	GO_POSITIVE_REGULATION_OF_CARTILAGE_DEVELOPMENT	3/101	15/5132	0.00283454552764921	0.0337501845727351	0.0257250273139257	Wnt5/hh/tld	3
2	pos_high.down	GO_POSITIVE_REGULATION_OF_SKELETAL_MUSCLE_TISSUE_DEVELOPMENT	3/101	15/5132	0.00283454552764921	0.0337501845727351	0.0257250273139257	Sox15/arm/hh	3
2	pos_high.down	GO_REGULATION_OF_INTERLEUKIN_1_BETA_PRODUCTION	3/101	15/5132	0.00283454552764921	0.0337501845727351	0.0257250273139257	Wnt5/Hsp67Ba/hop	3
2	pos_high.down	GO_POSITIVE_REGULATION_OF_GROWTH	8/101	124/5132	0.00285940011652432	0.0338706261225406	0.0258168301350866	CG31342/Egfr/H2.0/bi/Tace/LIMK1/vvl/Sema2a	8
2	pos_high.down	GO_GLIAL_CELL_DIFFERENTIATION	6/101	73/5132	0.00293692422500853	0.0344846969940721	0.0262848865366387	Egfr/kto/HDAC6/arm/hh/vvl	6
2	pos_high.down	GO_POSITIVE_REGULATION_OF_STEM_CELL_DIFFERENTIATION	4/101	31/5132	0.00295625992507929	0.0344846969940721	0.0262848865366387	CG31342/bi/arm/Axn	4
2	pos_high.down	GO_REGULATION_OF_SKELETAL_MUSCLE_TISSUE_DEVELOPMENT	4/101	31/5132	0.00295625992507929	0.0344846969940721	0.0262848865366387	Sox15/arm/hh/tld	4
2	pos_high.down	GO_NEGATIVE_REGULATION_OF_CELL_COMMUNICATION	21/101	571/5132	0.00313101151981235	0.0362914436216181	0.0276620228969687	Sox15/CG3259/Calr/brm/Egfr/bi/kto/Notum/Tace/Socs16D/tefu/arm/kel/Wnt5/Hsp67Ba/hh/Psc/wg/hth/CG2918/Axn	21
2	pos_high.down	GO_REGULATION_OF_CELL_SUBSTRATE_ADHESION	7/101	99/5132	0.00314428321494539	0.0362914436216181	0.0276620228969687	Calr/peb/Wnt5/wg/hop/Sdc/Sema2a	7
2	pos_high.down	GO_SEX_DIFFERENTIATION	8/101	126/5132	0.00315852424905292	0.0362914436216181	0.0276620228969687	bi/Oseg6/arm/Wnt5/XNP/hh/ap/Sdc	8
2	pos_high.down	GO_SINGLE_ORGANISM_CELL_ADHESION	10/101	185/5132	0.00323233136888479	0.0369547138591903	0.0281675799833689	Egfr/IP3K2/Tace/arm/Wnt5/Hsp67Ba/hh/wg/sktl/Sema2a	10
2	pos_high.down	GO_REGULATION_OF_CELLULAR_COMPONENT_MOVEMENT	14/101	316/5132	0.00327818370085807	0.0372933967553062	0.0284257304753925	Calr/CG31342/peb/Egfr/bi/Tace/HDAC6/arm/Wnt5/Hsp67Ba/hh/hop/Sdc/Sema2a	14
2	pos_high.down	GO_LEUKOCYTE_CELL_CELL_ADHESION	7/101	100/5132	0.0033273496013513	0.0374560795747195	0.0285497303890492	IP3K2/Tace/arm/Wnt5/hh/wg/Sema2a	7
2	pos_high.down	GO_NEGATIVE_REGULATION_OF_PROTEIN_CATABOLIC_PROCESS	6/101	75/5132	0.00336603750766855	0.0374560795747195	0.0285497303890492	CG31342/Ptpmeg/Egfr/tefu/hh/wg	6
2	pos_high.down	GO_AXIS_ELONGATION	3/101	16/5132	0.0034391787599068	0.0374560795747195	0.0285497303890492	kto/Wnt5/hh	3
2	pos_high.down	GO_CELL_FATE_COMMITMENT_INVOLVED_IN_FORMATION_OF_PRIMARY_GERM_LAYER	3/101	16/5132	0.0034391787599068	0.0374560795747195	0.0285497303890492	Sox15/arm/vvl	3
2	pos_high.down	GO_HISTONE_PHOSPHORYLATION	3/101	16/5132	0.0034391787599068	0.0374560795747195	0.0285497303890492	grp/tefu/hop	3
2	pos_high.down	GO_OLIGODENDROCYTE_DEVELOPMENT	3/101	16/5132	0.0034391787599068	0.0374560795747195	0.0285497303890492	kto/HDAC6/hh	3
2	pos_high.down	GO_PATTERNING_OF_BLOOD_VESSELS	3/101	16/5132	0.0034391787599068	0.0374560795747195	0.0285497303890492	arm/hh/Sema2a	3
2	pos_high.down	GO_REGULATION_OF_CATENIN_IMPORT_INTO_NUCLEUS	3/101	16/5132	0.0034391787599068	0.0374560795747195	0.0285497303890492	Egfr/vvl/Axn	3
2	pos_high.down	GO_REGULATION_OF_INTERLEUKIN_1_PRODUCTION	3/101	16/5132	0.0034391787599068	0.0374560795747195	0.0285497303890492	Wnt5/Hsp67Ba/hop	3
2	pos_high.down	GO_OSSIFICATION	8/101	128/5132	0.00348152846315875	0.0377384547563151	0.0287649620789283	ds/Nep1/Egfr/hh/tld/ckn/Sema2a/Axn	8
2	pos_high.down	GO_GLAND_MORPHOGENESIS	5/101	53/5132	0.00362913496124716	0.0389708043969438	0.029704282220931	Egfr/bi/Wnt5/hh/Sema2a	5
2	pos_high.down	GO_POSITIVE_REGULATION_OF_PROTEIN_IMPORT	5/101	53/5132	0.00362913496124716	0.0389708043969438	0.029704282220931	Egfr/arm/hh/hop/vvl	5
2	pos_high.down	GO_POSITIVE_REGULATION_OF_MYELOID_LEUKOCYTE_CYTOKINE_PRODUCTION_INVOLVED_IN_IMMUNE_RESPONSE	2/101	5/5132	0.00368966497669469	0.0394365121695088	0.0300592534698652	Wnt5/Sema2a	2
2	pos_high.down	GO_OUTFLOW_TRACT_MORPHOGENESIS	4/101	33/5132	0.00373073505079735	0.0395079684181213	0.0301137187704429	Sox15/bi/Wnt5/Sema2a	4
2	pos_high.down	GO_POSITIVE_REGULATION_OF_STEM_CELL_PROLIFERATION	4/101	33/5132	0.00373073505079735	0.0395079684181213	0.0301137187704429	bi/arm/Wnt5/hh	4
2	pos_high.down	GO_POSITIVE_REGULATION_OF_WNT_SIGNALING_PATHWAY	7/101	103/5132	0.00392574060716853	0.0411345937562007	0.0313535632862984	brm/arm/Wnt5/hh/wg/wls/Axn	7
2	pos_high.down	GO_CARDIOCYTE_DIFFERENTIATION	5/101	54/5132	0.00393803769641608	0.0411345937562007	0.0313535632862984	Sox15/Nep1/Calr/bi/vvl	5
2	pos_high.down	GO_MIDBRAIN_DEVELOPMENT	5/101	54/5132	0.00393803769641608	0.0411345937562007	0.0313535632862984	arm/Wnt5/hh/wg/wls	5
2	pos_high.down	GO_NEGATIVE_REGULATION_OF_NERVOUS_SYSTEM_DEVELOPMENT	8/101	131/5132	0.00401357476387946	0.0414129600984506	0.0315657393632091	CG3259/Calr/Egfr/arm/Wnt5/hh/hth/Sema2a	8
2	pos_high.down	GO_SENSORY_ORGAN_MORPHOGENESIS	8/101	131/5132	0.00401357476387946	0.0414129600984506	0.0315657393632091	bi/Oseg6/arm/Wnt5/wg/hth/vvl/Axn	8
2	pos_high.down	GO_REGULATION_OF_INTRACELLULAR_SIGNAL_TRANSDUCTION	23/101	662/5132	0.00401875113226914	0.0414129600984506	0.0315657393632091	wbl/CG31342/Pdi/Egfr/grp/IP3K2/Socs16D/ASPP/tefu/arm/didum/Taf12/Wnt5/Hsp67Ba/hth/hop/sktl/wls/tld/CG2918/Sema2a/Wdr24/Axn	23
2	pos_high.down	GO_RESPONSE_TO_LITHIUM_ION	3/101	17/5132	0.00411695147507904	0.0420477977321406	0.0320496245826036	Calr/arm/hh	3
2	pos_high.down	GO_SALIVARY_GLAND_DEVELOPMENT	3/101	17/5132	0.00411695147507904	0.0420477977321406	0.0320496245826036	Egfr/hh/Sema2a	3
2	pos_high.down	GO_CARTILAGE_DEVELOPMENT	5/101	55/5132	0.00426534563275726	0.0433706383366203	0.0330579186441923	Wnt5/hh/tld/CrebA/Axn	5
2	pos_high.down	GO_POSITIVE_REGULATION_OF_SEQUENCE_SPECIFIC_DNA_BINDING_TRANSCRIPTION_FACTOR_ACTIVITY	7/101	105/5132	0.00436795180103378	0.04421829620606	0.0337040194617213	brm/arm/Taf12/Wnt5/hh/wg/hop	7
2	pos_high.down	GO_POSITIVE_REGULATION_OF_TRANSCRIPTION_FROM_RNA_POLYMERASE_II_PROMOTER	17/101	436/5132	0.00452600823060411	0.0456173987452993	0.0347704418085191	Sox15/CG42741/brm/Egfr/bi/kto/arm/Wnt5/XNP/hh/wg/hth/Nf-YC/ap/vvl/dysf/CrebA	17
2	pos_high.down	GO_REGULATION_OF_LYMPHOCYTE_DIFFERENTIATION	5/101	56/5132	0.00461165036613905	0.0462776093510373	0.0352736667858211	Egfr/H2.0/IP3K2/hh/hop	5
2	pos_high.down	GO_MAMMARY_GLAND_EPITHELIUM_DEVELOPMENT	4/101	35/5132	0.0046325177115625	0.0462848943529157	0.0352792195516705	Egfr/bi/Wnt5/hop	4
2	pos_high.down	GO_POSITIVE_REGULATION_OF_CELL_COMMUNICATION	22/101	632/5132	0.00485444469362674	0.0468289784851022	0.035693930740328	wbl/CG31342/brm/Egfr/IP3K2/Tace/ASPP/HDAC6/tefu/arm/Wnt5/hh/wg/hth/hop/ERp60/vvl/wls/tld/Sema2a/Wdr24/Axn	22
2	pos_high.down	GO_BETA_CATENIN_TCF_COMPLEX_ASSEMBLY	3/101	18/5132	0.00487037678761506	0.0468289784851022	0.035693930740328	brm/arm/Axn	3
2	pos_high.down	GO_EMBRYONIC_DIGESTIVE_TRACT_DEVELOPMENT	3/101	18/5132	0.00487037678761506	0.0468289784851022	0.035693930740328	Fur2/H2.0/hh	3
2	pos_high.down	GO_EMBRYONIC_FORELIMB_MORPHOGENESIS	3/101	18/5132	0.00487037678761506	0.0468289784851022	0.035693930740328	bi/arm/hh	3
2	pos_high.down	GO_EMBRYONIC_HINDLIMB_MORPHOGENESIS	3/101	18/5132	0.00487037678761506	0.0468289784851022	0.035693930740328	bi/arm/hh	3
2	pos_high.down	GO_ENDOCRINE_PROCESS	3/101	18/5132	0.00487037678761506	0.0468289784851022	0.035693930740328	Fur2/Nep1/bi	3
2	pos_high.down	GO_POSITIVE_REGULATION_OF_ALPHA_BETA_T_CELL_ACTIVATION	3/101	18/5132	0.00487037678761506	0.0468289784851022	0.035693930740328	H2.0/IP3K2/hh	3
2	pos_high.down	GO_POSITIVE_REGULATION_OF_MESENCHYMAL_CELL_PROLIFERATION	3/101	18/5132	0.00487037678761506	0.0468289784851022	0.035693930740328	arm/Wnt5/hh	3
2	pos_high.down	GO_REGULATION_OF_HEART_MORPHOGENESIS	3/101	18/5132	0.00487037678761506	0.0468289784851022	0.035693930740328	bi/arm/vvl	3
2	pos_high.down	GO_ODONTOGENESIS	5/101	57/5132	0.00497754061908471	0.047659951427736	0.0363273139919165	arm/didum/hh/Sdc/Axn	5
2	pos_high.down	GO_CELL_FATE_SPECIFICATION	4/101	36/5132	0.00513398420815231	0.0485873427709119	0.0370341891671464	Sox15/arm/hh/vvl	4
2	pos_high.down	GO_REGULATION_OF_LEUKOCYTE_APOPTOTIC_PROCESS	4/101	36/5132	0.00513398420815231	0.0485873427709119	0.0370341891671464	IP3K2/Tace/Wnt5/hop	4
2	pos_high.down	GO_REGULATION_OF_CELL_ADHESION	12/101	263/5132	0.00513782606324264	0.0485873427709119	0.0370341891671464	Calr/peb/Egfr/H2.0/IP3K2/arm/Wnt5/hh/wg/hop/Sdc/Sema2a	12
2	pos_high.down	GO_REGULATION_OF_ORGAN_MORPHOGENESIS	8/101	137/5132	0.00526489770195993	0.0488536157067304	0.0372371474215562	Sox15/bi/kto/arm/Wnt5/hh/wg/vvl	8
2	pos_high.down	GO_REGULATION_OF_CELL_DEVELOPMENT	16/101	406/5132	0.00533589279236654	0.0488536157067304	0.0372371474215562	zfh2/Calr/CG31342/peb/Egfr/bi/CG1815/arm/LIMK1/Wnt5/hh/hth/vvl/Sdc/Sema2a/Axn	16
2	pos_high.down	GO_NEGATIVE_REGULATION_OF_GROWTH	7/101	109/5132	0.00536463502276402	0.0488536157067304	0.0372371474215562	Sox15/brm/bi/Wnt5/tld/CG3634/Sema2a	7
2	pos_high.down	GO_DISTAL_TUBULE_DEVELOPMENT	2/101	6/5132	0.00546361150419047	0.0488536157067304	0.0372371474215562	kel/vvl	2
2	pos_high.down	GO_FEMALE_GENITALIA_DEVELOPMENT	2/101	6/5132	0.00546361150419047	0.0488536157067304	0.0372371474215562	bi/Wnt5	2
2	pos_high.down	GO_GANGLION_DEVELOPMENT	2/101	6/5132	0.00546361150419047	0.0488536157067304	0.0372371474215562	arm/Sema2a	2
2	pos_high.down	GO_NEGATIVE_REGULATION_OF_CD4_POSITIVE_ALPHA_BETA_T_CELL_ACTIVATION	2/101	6/5132	0.00546361150419047	0.0488536157067304	0.0372371474215562	H2.0/hop	2
2	pos_high.down	GO_NEGATIVE_REGULATION_OF_CD4_POSITIVE_ALPHA_BETA_T_CELL_DIFFERENTIATION	2/101	6/5132	0.00546361150419047	0.0488536157067304	0.0372371474215562	H2.0/hop	2
2	pos_high.down	GO_REGULATION_OF_MACROPHAGE_CYTOKINE_PRODUCTION	2/101	6/5132	0.00546361150419047	0.0488536157067304	0.0372371474215562	Wnt5/Sema2a	2
2	pos_high.down	GO_REGULATION_OF_MESENCHYMAL_CELL_APOPTOTIC_PROCESS	2/101	6/5132	0.00546361150419047	0.0488536157067304	0.0372371474215562	hh/vvl	2
2	pos_high.down	GO_REGULATION_OF_MYELOID_CELL_APOPTOTIC_PROCESS	2/101	6/5132	0.00546361150419047	0.0488536157067304	0.0372371474215562	IP3K2/Tace	2
2	pos_high.down	GO_REGULATION_OF_THYMOCYTE_APOPTOTIC_PROCESS	2/101	6/5132	0.00546361150419047	0.0488536157067304	0.0372371474215562	Wnt5/hop	2
2	pos_high.down	GO_REGULATION_OF_TYROSINE_PHOSPHORYLATION_OF_STAT5_PROTEIN	2/101	6/5132	0.00546361150419047	0.0488536157067304	0.0372371474215562	Egfr/hop	2
2	pos_high.down	GO_TELENCEPHALON_REGIONALIZATION	2/101	6/5132	0.00546361150419047	0.0488536157067304	0.0372371474215562	hh/ap	2
2	pos_high.down	GO_NEGATIVE_REGULATION_OF_CELL_PROLIFERATION	13/101	300/5132	0.00555803063652233	0.0495052496229779	0.0377338350843458	Sox15/brm/Egfr/bi/tefu/arm/by/IFT52/Wnt5/Unc-89/hh/hop/Axn	13
