# Supplementary material for: Differential gene expression analysis identified determinants of cell fate plasticity during radiation-induced regeneration in Drosophila
Source: PLoS Genet. 2022 Jan 6;18(1):e1009989. doi: 10.1371/journal.pgen.1009989 (PMC8769364; doi:10.1371/journal.pgen.1009989)
Supplement: S4 Table — (XLSX) [file pgen.1009989.s008.xlsx]

## Sheet: Sheet1
unique gene#	Stock#: BL=Bloomington; v=VDRC	Gene/Protein tested	CG#	Known/predicted function	Reason for using stock/ testing gene	Genotype of stock used	Predicted Effect	Corresponding control	Reference
	BL37534	N/A	N/A	N/A	hinge-specific GAL4 driver	w[*]; P{w[+mW.hs]=GawB}30A/CyO	N/A	N/A
	BL28280 “G-trace”	N/A	N/A	N/A	G-trace lineage tracing	[*]; P{w[+mC]=UAS-RedStinger}4, P{w[+mC]=UAS-FLP.D}JD1, P{w[+mC]=Ubi-p63E(FRT.STOP)Stinger}9F6/CyO	N/A	N/A
	BL3605	N/A	N/A	N/A	w[1118] control	w[1118]	N/A	N/A
	BL6598	N/A	N/A	N/A	y[1]w[1118] control	y[1] w[1118]	N/A	N/A
	BL6599	N/A	N/A	N/A	y[1] w[67c23] control	y[1] w[67c23]	N/A	N/A
	v60100	N/A	N/A	N/A	KK control	y,w[1118];P{attP,y[+],w[3`]	N/A	N/A
	v60000	N/A	N/A	N/A	w[1118] (GD) control	w[1118] isogenic host for VDRC's GD RNAi lines	N/A	N/A
	BL36304	N/A	N/A	N/A	TRiP II control	y[1] v[1]; P{y[+t7.7]=CaryP}attP40	N/A	N/A
	BL36303	N/A	N/A	N/A	TRiP III control	y[1] v[1]; P{y[+t7.7]=CaryP}attP2	N/A	N/A
1	BL44417	ATM/tefu	CG6535	DNA Damage Responses	to assess the role of DDR in fate change	y[1] sc* v[1] sev[21]; P{TRiP.GL00138}attP2	RNAi	TRiP III
2	BL28059	blw	CG3612	mitochondria complex V	cluster 1 (increased after IR in the hinge)	y[1] v[1]; P{y[+t7.7] v[+t1.8]=TRiP.JF02896}attP2	RNAi	TRiP III
3	v108197	CG6739	CG6739	receptor with frizzled domain	cluster 3 (increased after IR in the hinge)	P{KK105904}VIE-260B	RNAi	KK
4	BL43164	CG1572	CG1572	unknown	cluster 1 (increased after IR in the hinge)	y[1] v[1]; P{y[+t7.7] v[+t1.8]=TRiP.GL01506}attP2	RNAi	TRiP III
5	v27963	Tsr1	CG7338	ribosome assembly	cluster 1 (increased after IR in the hinge)	w[1118]; P{GD12206}v27965	RNAi	w[1118] (GD)
6	v38306	firl	CG14946	predicted oxidoreductase	cluster 5 (increased after IR in the hinge)	w[1118]; P{GD6827}v38306	RNAi	w[1118] (GD)
7	v28438	CG15019	CG15019	predicted RNA Pol Il binding	cluster 7 (increased after IR in the hinge)	w[1118]; P{GD12861}v28438	RNAi	w[1118] (GD)
8	BL27993	E(z)	CG6502	transcription repression, PRC2 complex	to test the role of PRC in fate change	y[1] v[1]; P{y[+t7.7] v[+t1.8]=TRiP.JF02826}attP2	RNAi	TRiP II	1
9	BL27323	fwe	CG6151	cell competition	cluster 2 (decreased after IR in the hinge); see also overexpression test below	y[1] v[1]; P{TRiP.JF02632}attP2	RNAi	TRiP II
	BL43157	fwe	CG6151	cell competition		y[1] v[1]; P{TRiP.GL01498}attP40	RNAi	TRiP II
10	BL31874	kek2	CG4977	predicted plasma membrane localization	cluster 6 (increased after IR in the hinge)	y[1] sc* v[1] sev[21]; P{TRiP.HM05267}attP2	RNAi	TRiP III
11	BL62230	Mdh2	CG7998	malate dehydrogenase activity	cluster 1 (increased after IR in the hinge)	y[1] sc* v[1] sev[21]; P{TRiP.HMC05237}attP40	RNAi	TRIP III
12	v25463	mRpS9	CG2957	mitochondrial ribosome subunit	cluster 1 (increased after IR in the hinge)	w[1118]; P{GD9866}v25463	RNAi	w[1118] (GD)
13	BL80393	mRpL12	CG5012	mitochondrial ribosome subunit	to assess the role of mitochondria in fate change	y[1] sc* v[1] sev[21]; P{TRiP.HMC06629}attP40	RNAi	TRiP III
14	v2947	Myc	CG10798	transcription factor	potential regulator of RPI135	w[1118]; P{GD1419}v2947	RNAi	TRiP III
	BL25783	Myc	CG10798	transcription factor	potential regulator of RPI135	P{TRiP.JF01761}attP2	RNAi	TRiP III
	BL36123	Myc	CG10798	transcription factor	potential regulator of RPI135	P{TRiP.HMS01538}attP2	RNAi	TRiP III
15	BL67873	porin	CG6647	mitochondrial transporter	to assess the role of mitochondria in fate change	y[1] sc* v[1] sev[21]; P{TRiP.HMS05687}attP40	RNAi	TRiP III
16	v108901	rgn	CG6014	predicted DNA N-glycosylase	published role in regeneration	P{KK105715}VIE-260B	RNAi	KK	2
17	v45960	RpII140/Polr2B	CG3180	RNA Pol II subunit	to test if RNA Pol function is generally important for fate change	w[1118]; P{GD4233}v45960	RNAi	w[1118] (GD)
18	V37581	RpI135/Polr1B	CG4033	RNA Pol I subunit	cluster 1 (increased after IR in the hinge)	v; P{GD4178}v37581	RNAi	w[1118] (GD)
	N/A	RpI135/Polr1B	CG4033	RNA Pol I subunit	cluster 1 (increased after IR in the hinge)	UAS-RpI135 RNAi	RNAi	TRiP II	3
20	BL12266	RpL36	CG7622	ribosomal protein	to test the effect of reducing ribosomes	P{lacW}RpL36[G0471] w67c23/FM7a, used with FM7-GFP	RNAi	w[1118]
21	BL2246	RpS13	CG13389	ribosomal protein	to test the effect of reducing ribosomes	y1 w*; P{lacW}RpS13[1]/CyO, used with CyO-GFP	RNAi	w[1118]
22	v36516	Rs1	CG2173	nucleolar RNA helicase	cluster 7 (increased after IR in the hinge)	w[1118]; P{GD14790}v36516	RNAi	w[1118] (GD)
	v109762	Rs1	CG2173	nucleolar RNA helicase	cluster 7 (increased after IR in the hinge)	P{KK102837}VIE-260B	RNAi	KK
23	v330085	duox	CG3131	ROS production	to test the role of Apoptosis induced Proliferation	P{VSH330085}attP40 (shRNA against duox)	RNAi	TRiP II
24	BL40885	SPARC	CG6378	secreted glycoprotein	cluster 6 (increased after IR in the hinge)	y[1] v[1]; P{TRiP.HMS02133}attP40	RNAi	TRiP II
25	BL61957	TAF1B	CG6241	RNA Pol 1 accessory factor	same functional complex as RPI135	y[1] v[1]; P{TRiP.HMJ23542}attP40	RNAi	TRiP II	3
26	N/A	TAF1C-like	CG10496	RNA Pol 1 accessory factor	same functional complex as RPI135	TAF 1C-like RNAi/CyO-GFP	RNAi	TRiP II	3
27	BL31570	Tig	CG11527	integrin binding	cluster 5 (increased after IR in the hinge)	y[1] v[1]; P{TRiP.JF01143}attP2	RNAi	TRiP II
28	BL26005	Tom40	CG12157	mitochondrial transporter	cluster 1 (increased after IR in the hinge)	y[1] v[1]; P{TRiP.JF02030}attP2	RNAi	TRiP II
29	v107860	Xrp1	CG17836	cell competition	to assess the role of cell competion in fate change	P{KK104477}VIE-260B	RNAi	KK
30	BL813	Esc	CG5202	transcription repression, PRC2 complex	to test the role of PRC in fate change	In(2L)t, esc[1] c[1] speck[1]/SM5	LOF	w[1118]	4
	BL24470	E(z)	CG6502	transcription repression, PRC2 complex	to test the role of PRC in fate change	w*; E(z)[731] P{1xFRT.G}2A/TM6C, Sb[1] Tb[1]	LOF	w[1118]	4
32	BL59020	srp	CG3992	transcription factor	to test the role of Apoptosis induced Proliferation	w*; P{hsneo}srp[neo45] ep[1]/TM6B, Tb[1]	LOF	w[1118]
33	BL12266	RpL36	CG7622	ribosomal subunit	to test the effect of reducing ribosomes	P[lacW]RpL36{G0471} w{67}c{23}/FM7-GFP	LOF	w[1118]
34	BL2246	RpS13	CG13389	ribosomal subunit	to test the effect of reducing ribosomes	P[w[+mC]=lacW]RpS13{1}/CyO-GFP	LOF	w[1118]
35	BL6403	tara	CG6889	transcriptional co-regulator	published role in limiting Anterior/Posterior cell identity in the wing disc	w[1118]; tara[1]/TM3, Sb1; used over TM6 Tb balancer	LOF	w[1118]	5
	BL51611	fwe	CG6151	cell competition	cluster 2 (decreased after IR in the hinge)	w*; P{UAS-fwe.RA.HA}1-1 (A form)	OE	w[1118]
	BL51612	fwe	CG6151	cell competition		y[1] w*; P{UAS-fwe.RB.FLAG.HA}20-1	OE	y[1]w[1118]
	BL51613	fwe	CG6151	cell competition		w*; P{UAS-fwe.RC.FLAG}3-1 (C form)	OE	w[1118]
	BL9674	Myc	CG10798	transcription factor	potential regulator of RPI135	w1118; P{UAS-Myc.Z}132	OE	w[1118]
	BL20875	RpI135/Polr1B	CG4033	RNA Pol I subunit	cluster 1 (increased after IR in the hinge)	y[1] w[67c23]; P{EPgy2}EY13368	OE	y[1] w[67c23]
36	N/A	wg	CG4889	signaling ligand	cluster 2 (decreased after IR in the hinge)	Sco/CyO ; UAS-wg	OE	w[1118]	6
37	N/A	sgg	CG2621	Wg inhibitor	known to be regulated by caspase cleavage. Caspase activity is required for fate change [12]; so, testing if Sgg cleavage is important for fate change	UAS-sgg[46] full length	OE	w[1118]	7
	N/A	sgg	CG2621	Wg inhibitor		UAS-sgg[D235,300G] mutates caspase cleavage sites	OE	w[1118]
	N/A	sgg	CG2621	Wg inhibitor		UAS-sgg[46∆300] deletes caspase cleavage sites	OE	w[1118]
38	N/A	stg	CG1395	cell cycle regulation	to ask if shortened G2 affects fate change	UAS-stg, UAS-CycE /TM6 Tb	OE	w[1118]
39	N/A	CycE	CG3938	cell cycle regulation	to ask if shortened G1 affects fate change	UAS-stg, UAS-CycE /TM6 Tb	OE	w[1118]
40	N/A	tkv	CG14026	Dpp recrptor	IR found to induce Dpp in NEG cells; so asking if Dpp signaling affects fate change in POS	UAS-tkv[Q253D]/TM6 Tb (consitutively active Tkv)	OE	w[1118]
	N/A	tkv	CG14026	Dpp recrptor		UAS-tkv[∆GSK-6A2] on Ch II (dominant negative Tkv)	OE	w[1118]
41	BL64298	Wnt5	CG6407	ligand in Wnt family	cluster 2 (decreased after IR in the hinge)	w[1118]; P{UAS-Wnt5.F}201	OE	w[1118]
42	BL56545	zfh2	CG1449	transcription factor	cluster 2 (decreased after IR in the hinge)	w[*]; P{w[+mC]=GAL4-ninaE.GMR}12/CyO; Mi{Hto-WP}zfh2[EAB]	OE	w[1118]
1. Herz HM, Mohan M, Garrett AS, Miller C, Casto D, Zhang Y, et al. Polycomb repressive complex 2-dependent and -independent functions of Jarid2 in transcriptional regulation in Drosophila. Mol Cell Biol. 2012;32(9):1683-93. Epub 2012/02/23. doi: 10.1128/MCB.06503-11. PubMed PMID: 22354997; PubMed Central PMCID: PMCPMC3347239.
2. McClure KD, Sustar A, Schubiger G. Three genes control the timing, the site and the size of blastema formation in Drosophila. Dev Biol. 2008;319(1):68-77. Epub 2008/05/20. doi: 10.1016/j.ydbio.2008.04.004. PubMed PMID: 18485344; PubMed Central PMCID: PMCPMC2483308.
3. Zhang Q, Shalaby NA, Buszczak M. Changes in rRNA transcription influence proliferation and cell fate within a stem cell lineage. Science. 2014;343(6168):298-301. Epub 2014/01/18. doi: 10.1126/science.1246384. PubMed PMID: 24436420; PubMed Central PMCID: PMCPMC4084784.
4. Siebold AP, Banerjee R, Tie F, Kiss DL, Moskowitz J, Harte PJ. Polycomb Repressive Complex 2 and Trithorax modulate Drosophila longevity and stress resistance. Proc Natl Acad Sci U S A. 2010;107(1):169-74. Epub 2009/12/19. doi: 10.1073/pnas.0907739107. PubMed PMID: 20018689; PubMed Central PMCID: PMCPMC2806727.
5. Schuster KJ, Smith-Bolton RK. Taranis Protects Regenerating Tissue from Fate Changes Induced by the Wound Response in Drosophila. Dev Cell. 2015;34(1):119-28. Epub 2015/06/23. doi: 10.1016/j.devcel.2015.04.017. PubMed PMID: 26096735.
6. Lawrence PA, Sanson B, Vincent JP. Compartments, wingless and engrailed: patterning the ventral epidermis of Drosophila embryos. Development. 1996;122(12):4095-103. Epub 1996/12/01. PubMed PMID: 9012529.
7.Kanuka H, Kuranaga E, Takemoto K, Hiratou T, Okano H, Miura M. Drosophila caspase transduces Shaggy/GSK-3beta kinase activity in neural precursor development. EMBO J. 2005;24(21):3793-806. Epub 2005/10/14. doi: 10.1038/sj.emboj.7600822. PubMed PMID: 16222340; PubMed Central PMCID: PMCPMC1276714.
